# Supplementary material for: Real-World Safety Profile of Proton Pump Inhibitors in Infants as Reported in the FDA Adverse Event Reporting System (FAERS): Tiny Tummies, Key Decisions
Source: Pharmaceuticals (Basel). 2025 May 16;18(5):730. doi: 10.3390/ph18050730 (PMC12114972; doi:10.3390/ph18050730)
Supplement: Supplementary file 1 [file pharmaceuticals-18-00730-s001.zip]

Archive with 1 entries (1 files):
- PPI Line Listing supplement.xlsx
