# Supplementary material for: Real-World Safety Profile of Proton Pump Inhibitors in Infants as Reported in the FDA Adverse Event Reporting System (FAERS): Tiny Tummies, Key Decisions
Source: Pharmaceuticals (Basel). 2025 May 16;18(5):730. doi: 10.3390/ph18050730 (PMC12114972; doi:10.3390/ph18050730)
Supplement: Supplementary file 1 [file pharmaceuticals-18-00730-s001.zip › PPI Line Listing supplement.xlsx]

## Sheet: MyWorkSheet-1
Case ID	Suspect Product Names	Suspect Product Active Ingredients	Reason for Use	Reactions	Serious	Outcomes	Sex	Event Date	Latest FDA Received Date	Case Priority	Patient Age	Patient Weight	Sender	Reporter Type	Report Source	Concomitant Product Names	Latest Manufacturer Received Date	Initial FDA Received Date	Country where Event occurred	Reported to Manufacturer?	Manufacturer Control Number	Literature Reference	Compounded Flag
24779590	Pulmozyme;Spiriva Respimat;Creon;Kalydeco;Innovair;Singulair;Ipratropium Bromide\Fenoterol Hydrobromide	Fenoterol Hydrobromide\Ipratropium Bromide;Cetirizine Hydrochloride;Albuterol;Montelukast Sodium;Elexacaftor\Ivacaftor\Tezacaftor;Beclomethasone Dipropionate\Formoterol;Colistimethate Sodium;Ivacaftor;Esomeprazole;Pancrelipase Amylase\Pancrelipase Lipase\Pancrelipase Protease;Pancrelipase;Tiotropium Bromide;Dornase Alfa	Cystic Fibrosis	Left-To-Right Cardiac Shunt;Conjunctivitis	Serious	Congenital Anomaly	Female	2024	26-DEC-2024	Expedited	0 DAY	3.405 KG	Vertex	Healthcare Professional	Not Specified	-	16-DEC-2024	26-DEC-2024	FR	Not Specified	FR-VERTEX PHARMACEUTICALS-2024-019989	-	-
23539739	Omnitrope	Somatropin;Budesonide;Esomeprazole	Congenital Tracheomalacia;Gastrooesophageal Reflux Disease;Growth Retardation	Intracranial Pressure Increased	Serious	Hospitalized	Female	NOV-2023	26-DEC-2024	Expedited	0 DAY	9.79 KG	Teva	Healthcare Professional	Not Specified	-	16-DEC-2024	19-FEB-2024	FR	Not Specified	FR-TEVA-VS-3155498	-	-
24168839	Spiriva Respimat;Ipratropium Bromide\Fenoterol Hydrobromide;Pulmozyme;Creon;Innovair;Singulair;Kalydeco	Ivacaftor;Colistimethate Sodium;Montelukast Sodium;Beclomethasone Dipropionate\Formoterol;Pancrelipase Amylase\Pancrelipase Lipase\Pancrelipase Protease;Albuterol;Elexacaftor\Ivacaftor\Tezacaftor;Dornase Alfa;Fenoterol Hydrobromide\Ipratropium Bromide;Cetirizine Hydrochloride;Tiotropium Bromide;Pancrelipase;Esomeprazole	Cystic Fibrosis	Foetal Macrosomia;Left-To-Right Cardiac Shunt;Foetal Exposure During Pregnancy;Conjunctivitis	Serious	Congenital Anomaly;Other Outcomes	Not Specified	-	24-DEC-2024	Expedited	0 DAY	3.405 KG	Alexion Pharmaceuticals	Healthcare Professional	Not Specified	-	16-DEC-2024	02-AUG-2024	FR	Not Specified	FR-AstraZeneca-2024A175398	-	-
24602126	Synagis	Palivizumab;Esomeprazole	Gastrooesophageal Reflux Disease;Hypersensitivity;Product Used For Unknown Indication	Rash;Injection Site Haemorrhage;Milk Allergy;Pyrexia	Serious	Other Outcomes	Male	14-JUN-2024	02-DEC-2024	Expedited	0 DAY	7 KG	Biovitrum	Healthcare Professional	Not Specified	Cisapride;Loratadine	07-OCT-2024	11-NOV-2024	MX	Not Specified	MX-BIOVITRUM-2024-MX-009082	-	-
24590354	-	Palivizumab;Esomeprazole	Gastrooesophageal Reflux Disease;Hypersensitivity;Product Used For Unknown Indication	Pyrexia;Injection Site Haemorrhage;Milk Allergy;Rash	Serious	Other Outcomes	Not Specified	-	29-NOV-2024	Expedited	0 DAY	7 KG	Alexion Pharmaceuticals	Healthcare Professional	Not Specified	Cisapride;Loratadine	07-OCT-2024	07-NOV-2024	MX	Not Specified	MX-AstraZeneca-2024A141957	-	-
24634510	-	Erythromycin;Famotidine;Omeprazole;Cyproheptadine	Enterocolitis	Drug Ineffective	Serious	Other Outcomes	Female	-	19-NOV-2024	Expedited	0 DAY	Not Specified	Aurobindo	Healthcare Professional	Not Specified	Nutramigen	05-NOV-2024	19-NOV-2024	US	Not Specified	US-AUROBINDO-AUR-APL-2024-055332	Kaur S, Harish A. BEYOND REFLUX: CHRONIC FPIES DIAGNOSIS IN EARLY INFANCY. AnnAllergy-Asthma-Immunol. 2024;133 (Suppl.)(6):S184-S185	-
24623558	-	Pantoprazole;Fluconazole;Piperacillin Sodium\Tazobactam Sodium;Vancomycin;Ibuprofen	Pericarditis	Condition Aggravated	Serious	Hospitalized	Female	-	15-NOV-2024	Expedited	0 DAY	Not Specified	Ranbaxy	Healthcare Professional	Not Specified	-	01-NOV-2024	15-NOV-2024	TR	Not Specified	TR-SUN PHARMACEUTICAL INDUSTRIES LTD-2024R1-479087	On SS, Bozkurt A, Ergin F, Beci BK, Cebeci K, Ozkaya PY, et al.. Purulent Pericarditis in an Immunocompetent Young Child. J Pediatr Res. 2024;11 (3):181-184	-
24592015	-	Erythromycin;Cyproheptadine;Omeprazole;Famotidine	Gastrooesophageal Reflux Disease	Product Use In Unapproved Indication;Drug Ineffective	Non-Serious	Non-Serious	Female	-	08-NOV-2024	Non-Expedited	0 DAY	Not Specified	Dr Reddys	Healthcare Professional	Not Specified	-	30-OCT-2024	08-NOV-2024	US	Not Specified	US-RDY-LIT/USA/24/0016484	Kaur S, Harish A. BEYOND REFLUX: CHRONIC FPIES DIAGNOSIS IN EARLY INFANCY. Annals of Allergy, Asthma and Immunology. 2024 Nov;133(6): S184-S185. doi:10.1016/j.anai.2024.08.714.	-
24436597	Skenan	Morphine Sulfate;Omeprazole;Paroxetine;Morphine Sulfate;Gabapentin	Depression;Pain;Product Used For Unknown Indication	Talipes;Maternal Exposure During Pregnancy	Serious	Congenital Anomaly	Male	14-MAY-2023	15-OCT-2024	Expedited	0 DAY	3.5 KG	Ranbaxy	Healthcare Professional	Not Specified	-	30-SEP-2024	15-OCT-2024	FR	Not Specified	FR-SUN PHARMACEUTICAL INDUSTRIES LTD-2024RR-472715	-	-
24434832	Valproate	Valproic Acid;Esomeprazole;Dronabinol;Clobazam;Domperidone;Morphine	Agitation;Product Used For Unknown Indication	Acute Respiratory Failure;Product Use In Unapproved Indication	Serious	Other Outcomes	Male	-	14-OCT-2024	Expedited	0 DAY	Not Specified	Purdue	Healthcare Professional	Not Specified	-	08-OCT-2024	14-OCT-2024	DE	Not Specified	DE-PURDUE-USA-2024-0312506	Hauch H, Lisakowski A, Wager J, Zernikow B.. Dronabinol Is Not a Game Changer in Pediatric Palliative Care: Results from a Retrospective Study. Children. 2024;11 (9):1054	-
24381330	Brintellix;Repevax	Diphtheria And Tetanus Toxoids And Acellular Pertussis Adsorbed And Inactivated Poliovirus Vaccine;Lercanidipine;Vortioxetine Hydrobromide;Candesartan;Esomeprazole;Nicardipine;Desogestrel	Contraception;Depression;Hypertension;Pertussis Immunisation;Product Used For Unknown Indication	Normal Newborn;Maternal Exposure During Pregnancy;Term Birth	Serious	Other Outcomes	Female	03-APR-2023	08-OCT-2024	Expedited	0 DAY	2.63 KG	Ranbaxy	Healthcare Professional	Not Specified	-	23-SEP-2024	01-OCT-2024	FR	Not Specified	FR-SUN PHARMACEUTICAL INDUSTRIES LTD-2024RR-470460	-	-
24136311	-	Esomeprazole	Product Used For Unknown Indication	Hyponatraemia	Serious	Hospitalized	Female	08-SEP-2023	26-SEP-2024	Expedited	0 DAY	49 KG	Ranbaxy	Healthcare Professional	Not Specified	Ibuprofen;Codeine;Telmisartan	11-SEP-2024	25-JUL-2024	FR	Not Specified	FR-SUN PHARMACEUTICAL INDUSTRIES LTD-2024RR-458682	-	-
24270970	Skenan	Morphine Sulfate;Morphine Sulfate;Gabapentin;Omeprazole;Paroxetine	Depression;Pain;Product Used For Unknown Indication	Talipes;Maternal Exposure During Pregnancy	Serious	Congenital Anomaly	Male	14-MAY-2023	31-AUG-2024	Expedited	0 DAY	3.5 KG	Teva	Healthcare Professional	Not Specified	-	21-AUG-2024	31-AUG-2024	FR	Not Specified	FR-TEVA-VS-3235938	-	-
24254774	Skenan	Morphine Sulfate;Paroxetine;Morphine Sulfate;Omeprazole;Gabapentin	Product Used For Unknown Indication	Foetal Exposure During Pregnancy;Talipes	Serious	Congenital Anomaly	Male	14-MAY-2023	27-AUG-2024	Expedited	0 DAY	3.5 KG	Mylan	Healthcare Professional	Not Specified	-	21-AUG-2024	27-AUG-2024	FR	Not Specified	FR-MYLANLABS-2024M1077641	-	-
24252119	Skenan	Morphine Sulfate;Omeprazole;Paroxetine;Gabapentin;Morphine Sulfate	Depression;Pain;Product Used For Unknown Indication	Maternal Exposure During Pregnancy;Talipes	Serious	Other Outcomes;Congenital Anomaly	Male	14-MAY-2023	27-AUG-2024	Expedited	0 DAY	3.5 KG	Aurobindo	Healthcare Professional	Not Specified	-	14-AUG-2024	27-AUG-2024	FR	Not Specified	FR-AUROBINDO-AUR-APL-2024-041428	-	-
14731467	Nucala;Seretide;Ventolin	Albuterol Sulfate;Pantoprazole;Fluticasone Propionate\Salmeterol Xinafoate;Levocetirizine;Fluticasone Furoate;Mepolizumab;Escitalopram Oxalate;Fluticasone Propionate;Cholecalciferol;Theophylline;Fluticasone Furoate\Vilanterol Trifenatate;Levocetirizine Dihydrochloride;Mepolizumab;Dexpanthenol;Vilanterol Trifenatate	Product Used For Unknown Indication	Trisomy 18;Low Birth Weight Baby;Foetal Malformation;Foetal Exposure During Pregnancy	Serious	Life Threatening;Congenital Anomaly;Died;Other Outcomes;Disabled	Male	08-AUG-2017	18-AUG-2024	Expedited	0 DAY	0.3 KG	Aurobindo	Healthcare Professional	Not Specified	-	07-AUG-2024	07-APR-2018	BE	Not Specified	BE-AUROBINDO-AUR-APL-2017-44076	-	-
24211677	Brintellix	Vortioxetine Hydrobromide;Esomeprazole;Desogestrel;Lercanidipine Hydrochloride;Nicardipine Hydrochloride;Candesartan	Product Used For Unknown Indication	Foetal Exposure During Pregnancy	Serious	Other Outcomes	Female	25-JUL-2022	14-AUG-2024	Expedited	0 DAY	2.6 KG	Takeda	Healthcare Professional	Not Specified	-	08-AUG-2024	14-AUG-2024	FR	Not Specified	FR-TAKEDA-2024TUS080792	-	-
24154590	Brintellix;Repevax	Diphtheria And Tetanus Toxoids And Acellular Pertussis Adsorbed And Inactivated Poliovirus Vaccine;Nicardipine Hydrochloride;Lercanidipine Hydrochloride;Candesartan Cilexetil;Vortioxetine Hydrobromide;Desogestrel;Esomeprazole	Contraception;Depression;Hypertension;Pertussis Immunisation;Product Used For Unknown Indication	Normal Newborn;Term Birth;Maternal Exposure During Pregnancy	Serious	Other Outcomes	Female	03-APR-2023	09-AUG-2024	Expedited	0 DAY	2.63 KG	Aurobindo	Healthcare Professional	Not Specified	-	06-AUG-2024	31-JUL-2024	FR	Not Specified	FR-AUROBINDO-AUR-APL-2024-037766	-	-
15077223	Seretide;Nucala;Ventolin	Albuterol Sulfate;Levocetirizine Dihydrochloride;Fluticasone Furoate\Vilanterol Trifenatate;Mepolizumab;Escitalopram Oxalate;Levocetirizine;Vilanterol Trifenatate;Pantoprazole;Fluticasone Propionate;Fluticasone Propionate\Salmeterol Xinafoate;Fluticasone Furoate;Dexpanthenol;Theophylline	Product Used For Unknown Indication	Trisomy 18;Foetal Malformation;Foetal Exposure During Pregnancy;Low Birth Weight Baby	Serious	Congenital Anomaly;Died;Life Threatening;Disabled;Other Outcomes	Male	08-AUG-2017	05-AUG-2024	Expedited	0 DAY	0.3 KG	Mylan	Healthcare Professional	Not Specified	-	01-AUG-2024	27-JUN-2018	BE	Not Specified	BE-MYLANLABS-2017M1077087	-	-
14248863	Seretide;Nucala;Ventolin	Albuterol Sulfate;Dexpanthenol;Fluticasone Furoate;Mepolizumab;Vilanterol Trifenatate;Fluticasone Propionate\Salmeterol Xinafoate;Escitalopram Oxalate;Fluticasone Propionate;Fluticasone Furoate\Vilanterol Trifenatate;Levocetirizine Dihydrochloride;Theophylline;Pantoprazole;Cholecalciferol	-	Trisomy 18;Foetal Malformation;Low Birth Weight Baby;Maternal Exposure During Pregnancy	Serious	Disabled;Life Threatening;Died;Congenital Anomaly;Other Outcomes	Male	08-AUG-2017	05-AUG-2024	Expedited	0 DAY	Not Specified	Pfizer	Healthcare Professional	Not Specified	-	30-JUL-2024	04-DEC-2017	BE	Not Specified	BE-PFIZER INC-2017514075	-	-
24168840	-	Omeprazole	Heart Disease Congenital	Dysphagia;Choking	Serious	Life Threatening;Other Outcomes	Female	-	02-AUG-2024	Expedited	0 DAY	Not Specified	Astrazeneca	Healthcare Professional	Not Specified	Digoxin;Lasix;Captopril	26-JUL-2024	02-AUG-2024	Not Specified	Not Specified	SA-AstraZeneca-2024A170779	Tamur S. Metastatic adrenal gland neuroblastoma in an infant with trisomy 18: A case report. American Journal of Medical Genetics, Part A 2024;194(7):Article Number e6357.	-
18210804	Escitalopram;Methadose Sugar-Free	Methadone Hydrochloride;Gabapentin;Escitalopram Oxalate;Zopiclone;Benztropine Mesylate;Nortriptyline;Rabeprazole;Quetiapine	Product Used For Unknown Indication	Trismus;Muscle Tone Disorder;Crying;Tremor;Foetal Exposure During Pregnancy;Premature Baby;Drug Withdrawal Syndrome Neonatal;Sleep Disorder	Serious	Congenital Anomaly;Hospitalized	Not Specified	-	02-AUG-2024	Expedited	0 DAY	2 KG	Astrazeneca	Healthcare Professional	Not Specified	-	26-JUL-2024	30-AUG-2020	Not Specified	Not Specified	CA-AstraZeneca-2020SF07886	-	-
23957846	Synagis	Palivizumab;Esomeprazole	Antiviral Prophylaxis;Product Used For Unknown Indication;Respiratory Disorder Prophylaxis	Asthenia;Pyrexia;Off Label Use;Cough;Respiratory Distress;Vomiting;Discomfort;Cyanosis;Pain In Extremity;Injection Site Pain;Oxygen Saturation Decreased;Restlessness	Serious	Other Outcomes;Hospitalized	Male	04-MAY-2024	25-JUL-2024	Expedited	0 DAY	4.6 KG	Biovitrum	Consumer	Not Specified	Lactobacillus Reuteri;Fluticasone;Folic Acid;Dimethicone\Guaiazulene	23-JUL-2024	10-JUN-2024	MX	Not Specified	MX-BIOVITRUM-2024-MX-008328	-	-
24122096	Synagis	Palivizumab;Esomeprazole	Antiviral Prophylaxis;Respiratory Disorder Prophylaxis	Pyrexia;Injection Site Pain;Vomiting;Off Label Use;Restlessness;Discomfort;Cyanosis;Cough;Asthenia;Pain In Extremity;Respiratory Distress;Oxygen Saturation Decreased	Serious	Hospitalized;Other Outcomes	Male	04-MAY-2024	22-JUL-2024	Expedited	0 DAY	4.6 KG	Astrazeneca	Consumer	Not Specified	Folic Acid;Lactobacillus Reuteri;Dimethicone\Guaiazulene;Fluticasone	15-JUL-2024	22-JUL-2024	Not Specified	Not Specified	MX-AstraZeneca-2024A130465	-	-
23365899	Tivicay	Dolutegravir Sodium;Emtricitabine\Tenofovir;Folate Sodium;Aspirin;Pantoprazole	Hiv Infection;Product Used For Unknown Indication	Foetal Exposure During Pregnancy;Preauricular Cyst	Serious	Congenital Anomaly	Female	06-DEC-2023	13-JUN-2024	Expedited	0 DAY	3.54 KG	Gilead	Healthcare Professional	Not Specified	-	13-DEC-2023	04-JAN-2024	US	Not Specified	US-GILEAD-2023-0655218	-	-
23898676	Rhophylac;Augmentin	Amoxicillin\Clavulanate Potassium;Human Rho(D) Immune Globulin;Omeprazole;Metformin Hydrochloride	Gestational Diabetes;Product Used For Unknown Indication;Urinary Tract Infection	Extrasystoles;Foetal Exposure During Pregnancy	Serious	Other Outcomes	Not Specified	MAR-2024	25-MAY-2024	Expedited	0 DAY	Not Specified	Csl Behring	Healthcare Professional	Not Specified	-	10-MAY-2024	25-MAY-2024	FR	Not Specified	FR-BEH-2024172182	-	-
23829848	-	Omeprazole	Product Used For Unknown Indication	Wrong Technique In Product Usage Process	Non-Serious	Non-Serious	Not Specified	-	08-MAY-2024	Expedited	0 DAY	Not Specified	Sandoz	Healthcare Professional	Not Specified	-	03-MAY-2024	08-MAY-2024	US	Not Specified	US-SANDOZ INC.-SDZ2024US045640	-	-
16469396	Methadose Sugar-Free;Escitalopram	Escitalopram Oxalate;Zopiclone;Benztropine Mesylate;Methadone Hydrochloride;Quetiapine;Gabapentin;Nortriptyline;Rabeprazole	Drug Abuse;Drug Abuser;Product Used For Unknown Indication;Seizure	High-Pitched Crying;Foetal Exposure During Pregnancy;Trismus;Premature Baby;Drug Withdrawal Syndrome Neonatal;Drug Withdrawal Syndrome;Sleep Disorder;Muscle Tone Disorder;Tremor;Crying	Serious	Hospitalized;Other Outcomes;Congenital Anomaly	Not Specified	-	30-APR-2024	Expedited	0 DAY	2 KG	Apotex	Healthcare Professional	Not Specified	-	22-APR-2024	24-JUN-2019	CA	Not Specified	CA-APOTEX-2019AP016709	-	-
23793037	-	Gabapentin;Nortriptyline Hydrochloride;Escitalopram Oxalate;Benztropine Mesylate;Quetiapine Fumarate;Zopiclone;Rabeprazole;Methadone Hydrochloride	Drug Abuser;Foetal Exposure During Pregnancy;Seizure	Crying;Foetal Exposure During Pregnancy;Muscle Tone Disorder;Tremor;Sleep Disorder;Drug Withdrawal Syndrome Neonatal;Trismus;Premature Baby	Serious	Hospitalized;Other Outcomes;Congenital Anomaly	Not Specified	-	29-APR-2024	Expedited	0 DAY	2 KG	Sandoz	Healthcare Professional	Not Specified	-	25-APR-2024	29-APR-2024	CA	Not Specified	CA-SANDOZ INC.-NVSC2023CA052718	-	-
18189090	Methadone;Escitalopram	Escitalopram Oxalate;Benztropine Mesylate;Rabeprazole;Methadone Hydrochloride;Nortriptyline;Gabapentin;Zopiclone;Quetiapine Fumarate	Drug Abuser;Product Used For Unknown Indication;Seizure	Drug Withdrawal Syndrome;Sleep Disorder;Crying;Foetal Exposure During Pregnancy;Muscle Tone Disorder;Drug Withdrawal Syndrome Neonatal;Trismus;Premature Baby;Tremor	Serious	Hospitalized;Other Outcomes;Congenital Anomaly	Not Specified	-	23-APR-2024	Expedited	0 DAY	2 KG	Astrazeneca	Healthcare Professional	Not Specified	-	15-APR-2024	24-AUG-2020	Not Specified	Not Specified	CA-AstraZeneca-2020SF04290	-	-
23738083	Lamictal	Lamotrigine;Doxylamine Succinate\Pyridoxine Hydrochloride;Omeprazole	Epilepsy;Gastrooesophageal Reflux Disease;Sleep Disorder	Congenital Naevus;Foetal Exposure During Pregnancy	Serious	Other Outcomes	Female	-	12-APR-2024	Expedited	0 DAY	2.9 KG	Astrazeneca	Healthcare Professional	Not Specified	Atarax;Ventolin;Lamotrigine;Nifedipine	05-APR-2024	12-APR-2024	Not Specified	Not Specified	FR-AstraZeneca-2024A088363	-	-
23736499	Pertzye	Pancrelipase Amylase\Pancrelipase Lipase\Pancrelipase Protease;Hydrocortisone;Omeprazole;Famotidine;Fludrocortisone	Gastrointestinal Disorder	Bradycardia;Diarrhoea;Cardio-Respiratory Arrest;Adrenal Insufficiency	Serious	Died	Male	17-DEC-2023	11-APR-2024	Direct	0 DAY	Not Specified	Fda-Ctu	Healthcare Professional	Not Specified	-	-	11-APR-2024	Not Specified	Y	-	-	-
16080820	Cipralex;Methadose Sugar-Free;Escitalopram	Escitalopram Oxalate;Methadone Hydrochloride;Escitalopram Oxalate;Benztropine Mesylate;Zopiclone;Rabeprazole;Quetiapine;Gabapentin;Nortriptyline	Product Used For Unknown Indication	Tremor;Trismus;Foetal Exposure During Pregnancy;Crying;Sleep Disorder;Muscle Tone Disorder;Premature Baby;High-Pitched Crying;Drug Withdrawal Syndrome Neonatal;Exposure During Pregnancy	Serious	Hospitalized;Congenital Anomaly;Other Outcomes	Not Specified	-	03-APR-2024	Expedited	0 DAY	2 KG	Aurobindo	Healthcare Professional	Not Specified	-	22-MAR-2024	16-MAR-2019	CA	Not Specified	CA-AUROBINDO-AUR-APL-2019-013670	-	-
23687240	-	Omeprazole	Gastrooesophageal Reflux Disease	Vomiting Projectile	Serious	Disabled;Other Outcomes	Male	-	29-MAR-2024	Expedited	0 DAY	Not Specified	Breckenridge	Healthcare Professional	Not Specified	-	14-MAR-2024	29-MAR-2024	GB	Not Specified	GB-Breckenridge Pharmaceutical, Inc.-2154987	-	-
23681265	-	Omeprazole	Gastrooesophageal Reflux Disease	Vomiting Projectile	Serious	Disabled	Male	-	28-MAR-2024	Expedited	0 DAY	Not Specified	Dexcel	Healthcare Professional	Not Specified	-	13-MAR-2024	28-MAR-2024	GB	Not Specified	GB-DEXPHARM-2024-0708	-	-
23552624	-	Phenytoin;Omeprazole	Epilepsy;Product Used For Unknown Indication	Respiratory Depression;Sopor;Drug Level Increased	Serious	Hospitalized	Female	-	22-FEB-2024	Expedited	0 DAY	2 KG	Ranbaxy	Healthcare Professional	Not Specified	-	08-FEB-2024	22-FEB-2024	IT	Not Specified	IT-SUN PHARMACEUTICAL INDUSTRIES LTD-2024RR-432110	-	-
23552522	Amoxicillin Trihydrate	Amoxicillin;Esomeprazole	Ear Infection;Product Used For Unknown Indication	Sleep Disorder;Adverse Event;Product Use Issue	Serious	Hospitalized	Female	-	22-FEB-2024	Expedited	0 DAY	Not Specified	Aurobindo	Consumer	Not Specified	-	08-FEB-2024	22-FEB-2024	FR	Not Specified	FR-AUROBINDO-AUR-APL-2024-007224	-	-
23527736	-	Omeprazole	-	Haematochezia;Incorrect Dose Administered;Constipation;Faeces Discoloured	Serious	Hospitalized	Male	-	15-FEB-2024	Expedited	0 DAY	1.4205 KG	Breckenridge	Healthcare Professional	Not Specified	Sodium Feredetate;Folic Acid	01-FEB-2024	15-FEB-2024	GB	Not Specified	GB-Breckenridge Pharmaceutical, Inc.-2153245	-	-
22643348	-	Omeprazole	Gastrooesophageal Reflux Disease	Zinc Deficiency;Exposure During Pregnancy	Serious	Other Outcomes;Disabled	Male	-	12-FEB-2024	Expedited	0 DAY	Not Specified	Dexcel	Healthcare Professional	Not Specified	-	05-FEB-2024	27-JUN-2023	IE	Not Specified	IE-DEXPHARM-20231547	Porter, E.; Molloy, O.; Murphy, M.; O'Connor, C. Think zinc: Transient nutritional deficiency related to novel maternal SLC30A2 mutation potentially precipitated by antenatal proton pump inhibitor exposure. Clinical Case Reports 2023, V11, Pno pagination.	-
23510057	-	Omeprazole	-	Constipation;Haematochezia;Faeces Discoloured;Incorrect Dose Administered	Serious	Hospitalized	Male	-	11-FEB-2024	Expedited	0 DAY	Not Specified	Dexcel	Healthcare Professional	Not Specified	Vitamins;Sodium Feredetate;Folic Acid	05-FEB-2024	11-FEB-2024	GB	Not Specified	GB-DEXPHARM-20240259	-	-
23508293	-	Esomeprazole;Amoxicillin	Ear Infection	Adverse Event;Product Use Issue;Sleep Disorder	Serious	Hospitalized	Female	-	09-FEB-2024	Expedited	0 DAY	Not Specified	Astrazeneca	Consumer	Not Specified	-	01-FEB-2024	09-FEB-2024	Not Specified	Not Specified	FR-AstraZeneca-2024A032337	-	-
23506885	-	Omeprazole	Product Used For Unknown Indication	Faeces Discoloured;Haematochezia;Incorrect Dose Administered;Constipation	Serious	Hospitalized	Male	-	09-FEB-2024	Expedited	0 DAY	Not Specified	Dr Reddys	Consumer	Not Specified	Sodium Feredetate;Folic Acid;Vitamins	01-FEB-2024	09-FEB-2024	GB	Not Specified	GB-RDY-SPO/GBR/24/0002062	-	-
23499273	-	Omeprazole	Product Used For Unknown Indication	Oral Blood Blister;Scab;Mouth Haemorrhage;Rash Macular;Lip Injury;Hyperhidrosis;Skin Discolouration;Inguinal Hernia;Constipation;Contusion;Incorrect Dose Administered	Serious	Hospitalized	Male	12-DEC-2023	08-FEB-2024	Expedited	0 DAY	Not Specified	Teva	Consumer	Not Specified	Sodium Feredetate;Vitamins;Folic Acid	29-JAN-2024	08-FEB-2024	GB	Not Specified	GB-TEVA-VS-3151029	-	-
23495586	-	Omeprazole	Reflux Gastritis	Haematochezia;Faeces Discoloured;Incorrect Dose Administered;Constipation	Serious	Other Outcomes;Hospitalized	Male	-	07-FEB-2024	Expedited	0 DAY	Not Specified	Mylan	Consumer	Not Specified	Folic Acid;Vitamins;Sodium Feredetate	01-FEB-2024	07-FEB-2024	GB	Not Specified	GB-MYLANLABS-2024M1010876	-	-
23494345	-	Omeprazole	-	Incorrect Dose Administered;Haematochezia;Faeces Discoloured;Constipation	Serious	Hospitalized	Male	-	07-FEB-2024	Expedited	0 DAY	Not Specified	Teva	Consumer	Not Specified	Folic Acid;Vitamins;Sodium Feredetate	01-FEB-2024	07-FEB-2024	GB	Not Specified	GB-TEVA-VS-3152246	-	-
23414317	-	Omeprazole	Product Used For Unknown Indication	Lip Injury;Inguinal Hernia;Contusion;Oral Blood Blister;Incorrect Dose Administered;Scab;Skin Discolouration;Mouth Haemorrhage;Rash Macular;Hyperhidrosis;Constipation	Serious	Hospitalized	Male	12-DEC-2023	06-FEB-2024	Expedited	0 DAY	Not Specified	Dr Reddys	Consumer	Not Specified	Folic Acid;Iron;Vitamins	29-JAN-2024	18-JAN-2024	GB	Not Specified	GB-RDY-SPO/GBR/24/0000965	-	-
23341776	-	Omeprazole	Product Used For Unknown Indication	Constipation;Inguinal Hernia;Rash Macular;Lip Injury;Incorrect Dose Administered;Mouth Haemorrhage;Skin Discolouration;Hyperhidrosis;Contusion;Scab;Oral Blood Blister	Serious	Hospitalized	Male	12-DEC-2023	02-FEB-2024	Expedited	0 DAY	Not Specified	Sandoz	Consumer	Not Specified	Folic Acid;Iron;Vitamins;Sodium Feredetate	29-JAN-2024	27-DEC-2023	GB	Not Specified	GB-SANDOZ INC.-SDZ2023GB072160	-	-
20445181	Vogalene;Tivicay;Truvada;Vocabria;Biktarvy	Bictegravir Sodium\Emtricitabine\Tenofovir Alafenamide Fumarate;Acetaminophen;Cabotegravir Sodium;Emtricitabine\Tenofovir Disoproxil Fumarate;Rilpivirine;Dolutegravir Sodium;Metopimazine;Doxylamine Succinate;Emtricitabine\Rilpivirine\Tenofovir Disoproxil Fumarate;Ondansetron;Esomeprazole;Polyethylene Glycols	Gastrooesophageal Reflux Disease;Hiv Infection;Nausea;Product Used For Unknown Indication;Vomiting	Foetal Exposure During Pregnancy;Premature Baby	Serious	Other Outcomes	Not Specified	2021	02-FEB-2024	Expedited	0 DAY	Not Specified	Astrazeneca	Healthcare Professional	Not Specified	-	13-OCT-2022	08-FEB-2022	Not Specified	Not Specified	FR-AstraZeneca-2022A050371	-	-
19117737	-	Cyclizine;Omeprazole;Prochlorperazine;Esomeprazole	Hyperemesis Gravidarum;Product Used For Unknown Indication	Foetal Exposure During Pregnancy;Low Birth Weight Baby	Serious	Other Outcomes	Not Specified	-	01-FEB-2024	Expedited	0 DAY	2.4 KG	Astrazeneca	Healthcare Professional	Not Specified	-	31-MAR-2021	09-APR-2021	Not Specified	Not Specified	IE-AstraZeneca-2021A245441	-	-
18925645	Azactam;Pancreatin	Pancrelipase;Ceftazidime;Insulin Nos;Unspecified Ingredient;Aztreonam;Terbutaline;Omeprazole	-	Pulmonary Haemorrhage;Foetal Exposure During Pregnancy;Neonatal Respiratory Distress Syndrome	Serious	Life Threatening;Other Outcomes;Hospitalized	Female	02-FEB-2021	29-JAN-2024	Expedited	0 DAY	2.4 KG	Astrazeneca	Healthcare Professional	Not Specified	-	23-JAN-2024	22-FEB-2021	Not Specified	Not Specified	FR-AstraZeneca-2021A060682	Nuytten A, Prevotat A, Rouzic Ol, Dekemp J, Gilliot S, Gautier S, et.al. Pulmonary hemorrhage in a neonate born to a woman with cystic fibrosis treated with targeted cystic fibrosis transmembrane conductance regulator modulator elexacaftor-tezacaftor-ivacaftor during pregnancy.. Therapie. 2022;	-
23444574	-	Ursodiol;Methylphenidate;Levothyroxine Sodium;Domperidone;Duloxetine;Ferrous Sulfate;Cyclobenzaprine;Omeprazole;Docusate Sodium;Insulin Nos	Product Used For Unknown Indication	Poor Sucking Reflex;Pulmonary Malformation	Serious	Other Outcomes;Congenital Anomaly	Female	-	25-JAN-2024	Expedited	0 DAY	Not Specified	Fresenius Kabi	Healthcare Professional	Not Specified	-	22-JAN-2024	25-JAN-2024	CA	Not Specified	CA-FreseniusKabi-FK202401345	-	-
23405609	-	Omeprazole;Cyclobenzaprine;Ferrous Sulfate;Docusate Sodium;Insulin Nos;Domperidone;Duloxetine Hydrochloride;Levothyroxine Sodium;Methylphenidate;Ursodiol	Product Used For Unknown Indication	Lung Cyst;Exposure Via Breast Milk;Foetal Exposure During Pregnancy;Somnolence;Pneumonia;Pulmonary Malformation	Serious	Congenital Anomaly	Female	-	16-JAN-2024	Expedited	0 DAY	Not Specified	Fresenius Kabi	Healthcare Professional	Not Specified	-	08-JAN-2024	16-JAN-2024	CA	Not Specified	CA-FreseniusKabi-FK202400557	-	-
23354007	Omnitrope	Somatropin;Budesonide;Esomeprazole	Congenital Tracheomalacia;Gastrooesophageal Reflux Disease;Growth Retardation	Intracranial Pressure Increased	Serious	Hospitalized;Other Outcomes	Female	NOV-2023	01-JAN-2024	Expedited	0 MTH	9.79 KG	Aurobindo	Healthcare Professional	Not Specified	-	20-DEC-2023	01-JAN-2024	FR	Not Specified	FR-AUROBINDO-AUR-APL-2023-080472	-	-
23349476	Omnitrope	Somatropin;Esomeprazole;Budesonide	Congenital Tracheomalacia;Gastrooesophageal Reflux Disease;Growth Retardation	Intracranial Pressure Increased	Serious	Hospitalized	Female	NOV-2023	01-JAN-2024	Expedited	0 WEEK	9.8 KG	Astrazeneca	Healthcare Professional	Not Specified	-	22-DEC-2023	29-DEC-2023	Not Specified	Not Specified	FR-AstraZeneca-2023A291937	-	-
23304989	-	Omeprazole	Gastrooesophageal Reflux Disease	Choking;Salivary Hypersecretion;Oral Administration Complication;Retching	Serious	Other Outcomes	Female	-	18-DEC-2023	Expedited	0 WEEK	Not Specified	Dexcel	Consumer	Not Specified	-	06-DEC-2023	18-DEC-2023	GB	Not Specified	GB-DEXPHARM-20233130	-	-
23309190	Clopidogrel	Clopidogrel Bisulfate;Lansoprazole;Furosemide;Aspirin;Dextrose\Sodium Chloride	-	Bronchus Compression;Ejection Fraction Decreased;Tachypnoea;Ventricular Septal Defect;Cardiac Failure;Vomiting	Serious	Disabled;Hospitalized	Male	30-NOV-2023	15-DEC-2023	Direct	0 WEEK	5.54 KG	Fda-Ctu	Consumer	Not Specified	-	-	15-DEC-2023	Not Specified	Y	-	-	-
23303362	Losec	Omeprazole	Reflux Gastritis	Off Label Use;Choking;Product Preparation Issue	Serious	Other Outcomes	Male	DEC-2023	15-DEC-2023	Expedited	0 WEEK	4.2 KG	Astrazeneca	Healthcare Professional	Not Specified	-	11-DEC-2023	15-DEC-2023	Not Specified	Not Specified	BR-AstraZeneca-2023A284819	-	-
23285170	Prevenar;Beyfortus;Hexyon	Diphtheria And Tetanus Toxoids And Acellular Pertussis Adsorbed, Inactivated Poliovirus And Haemophilus B Conjugate And Hepatitis B Virus Vaccine;Nirsevimab-Alip;Pneumococcal 7-Valent Conjugate Vaccine (Diphtheria Crm197 Protein);Esomeprazole	Antiviral Prophylaxis;Immunisation;Reflux Gastritis	Urticaria	Serious	Other Outcomes	Male	06-OCT-2023	14-DEC-2023	Expedited	0 WEEK	3 KG	Astrazeneca	Healthcare Professional	Not Specified	-	06-DEC-2023	11-DEC-2023	Not Specified	Not Specified	LU-AstraZeneca-2023A275815	-	-
23235498	Sulfamethoxazole And Trimethoprim	Sulfamethoxazole\Trimethoprim;Pantoprazole;Furosemide;Everolimus;Prednisone;Atorvastatin;Aspirin;Tacrolimus;Valganciclovir;Diltiazem	Foetal Exposure During Pregnancy	Premature Baby;Foetal Exposure During Pregnancy;Low Birth Weight Baby	Serious	Other Outcomes	Male	-	14-DEC-2023	Expedited	0 WEEK	1.67 KG	Pfizer	Healthcare Professional	Not Specified	-	04-DEC-2023	28-NOV-2023	HR	Not Specified	HR-PFIZER INC-202300392791	Sipus, D.. Pregnancy in a heart transplant recipient with history of severe humoral and cellular rejection and positive donor-specific antibodies - case report.. Cardiologia Croatica. 2023;18(11-12):298-9	-
23293390	Amlodipine	Amlodipine Besylate;Bisoprolol;Tacrolimus;Lansoprazole;Insulin Nos;Everolimus;Prednisolone;Aspirin;Mycophenolic Acid	Diabetes Mellitus;Hypertension;Immunosuppression;Product Used For Unknown Indication	Low Birth Weight Baby;Amniotic Fluid Index Decreased;Foetal Heart Rate Decreased;Premature Baby;Foetal Hypokinesia;Foetal Growth Restriction;Foetal Exposure During Pregnancy	Serious	Other Outcomes	Female	-	13-DEC-2023	Expedited	0 WEEK	0.675 KG	Ranbaxy	Healthcare Professional	Not Specified	-	28-NOV-2023	13-DEC-2023	TW	Not Specified	TW-SUN PHARMACEUTICAL INDUSTRIES LTD-2022RR-422617	Chai PY, Lin C, Kao CC, Lin LM, Chen YH, Sun CY. Use of everolimus following kidney transplantation during pregnancy: A case report and systematic review. Taiwan J Obstet Gynecol. 2023;62(5):774-778	-
23165448	-	Pantoprazole;Everolimus;Aspirin;Tacrolimus;Prednisone;Diltiazem;Sulfamethoxazole\Trimethoprim;Furosemide;Valganciclovir;Atorvastatin	Product Used For Unknown Indication	Low Birth Weight Baby;Foetal Exposure During Pregnancy;Premature Baby	Serious	Other Outcomes	Male	-	29-NOV-2023	Expedited	0 WEEK	1.67 KG	Mylan	Healthcare Professional	Not Specified	-	21-NOV-2023	09-NOV-2023	HR	Not Specified	HR-MYLANLABS-2023M1118846	Sipus D, Dosen MD, Mjehovic P, Fabijanovic D, Jakus N, Planinc I et al... Pregnancy in a heart transplant recipient with history of severe humoral and cellular rejection and positive donor-specific antibodies - case report. Cardiologia Croatica. 2023;18(11-12):298-9	-
23127373	Terbinafine;Cotrimoxazole	Sulfamethoxazole\Trimethoprim;Mesalamine;Ceftriaxone;Methylprednisolone;Ampicillin Sodium\Sulbactam Sodium;Vancomycin;Terbinafine\Terbinafine Hydrochloride;Prednisolone;Clarithromycin;Nystatin;Omeprazole;Azathioprine;Fluconazole;Amikacin	Antibiotic Therapy;Bacterial Infection;Candida Infection;Crohn's Disease;Duodenitis;Fungal Infection;Helicobacter Infection;Inflammatory Bowel Disease;Oesophagitis	Histoplasmosis Disseminated;Tachycardia;Condition Aggravated	Serious	Other Outcomes;Hospitalized;Died;Life Threatening	Male	-	29-NOV-2023	Expedited	0 WEEK	8.6 KG	Strides	Healthcare Professional	Not Specified	-	17-NOV-2023	31-OCT-2023	EC	Not Specified	EC-STRIDES ARCOLAB LIMITED-2023SP015971	Calvopina M, Toro M, Bastidas-Caldes C, Vasco-Julio D, Munoz G.. A Fatal Case of Disseminated Histoplasmosis by Histoplasma capsulatum var. capsulatum Misdiagnosed as Visceral Leishmaniasis-Molecular Diagnosis and Identification.. Pathogens. 2023;12(9):1112	-
23109494	Sulfamethoxazole And Trimethoprim	Sulfamethoxazole\Trimethoprim;Aspirin;Furosemide;Prednisone;Atorvastatin;Valganciclovir;Everolimus;Diltiazem;Tacrolimus;Pantoprazole	Foetal Exposure During Pregnancy	Foetal Exposure During Pregnancy;Premature Baby;Low Birth Weight Baby	Serious	Other Outcomes	Male	07-FEB-2023	28-NOV-2023	Expedited	0 WEEK	1.67 KG	Novartis	Healthcare Professional	Not Specified	-	21-NOV-2023	26-OCT-2023	HR	Not Specified	NVSC2023HR226004	Sipus D, Dosen MD, Mjehovic P, Fabijanovic D, Jakus N, Planinc I et al.. Pregnancy in a heart transplant recipient with history of severe humoral and cellular rejection and positive donor-specific antibodies - case report. CARDIOLOGIA CROATICA. 2023;18(11-12):298-9	-
23224509	-	Phenytoin;Omeprazole	Epilepsy;Product Used For Unknown Indication	Drug Level Increased;Respiratory Depression;Sopor	Serious	Hospitalized	Female	13-OCT-2023	24-NOV-2023	Expedited	0 WEEK	2 KG	Teva	Healthcare Professional	Not Specified	-	16-NOV-2023	24-NOV-2023	IT	Not Specified	IT-TEVA-2023-IT-2948295	-	-
22104709	Isophane Insulin;Novorapid	Insulin Aspart;Insulin Nos;Folic Acid;Valproate Sodium;Esomeprazole;Bisoprolol;Valproic Acid;Aspirin Dl-Lysine	Epilepsy;Gastrooesophageal Reflux Disease;Gestational Diabetes;Hypertension;Product Used For Unknown Indication	Nasopharyngitis;Eating Disorder;Cryptorchism;Developmental Delay;Hypermetropia;Memory Impairment;Communication Disorder;Fine Motor Skill Dysfunction;Autism Spectrum Disorder;Behaviour Disorder;Learning Disorder;Fixed Bowel Loop;Foetal Exposure During Pregnancy;Tongue Tie Operation;Emotional Disorder;Apathy;Gastrointestinal Disorder;Otitis Media Acute;Language Disorder;Strabismus;Attention Deficit…	Serious	Hospitalized;Other Outcomes;Disabled;Congenital Anomaly	Male	19-JAN-2009	24-NOV-2023	Expedited	0 WEEK	Not Specified	Teva	Consumer	Not Specified	Vitamin K	16-NOV-2023	16-MAR-2023	FR	Not Specified	FR-TEVA-2023-FR-2866705	-	-
23211540	-	Phenytoin;Omeprazole	Epilepsy;Product Used For Unknown Indication	Respiratory Depression;Sopor;Drug Level Increased	Serious	Hospitalized	Female	16-OCT-2023	21-NOV-2023	Expedited	0 WEEK	2 KG	Mylan	Healthcare Professional	Not Specified	-	15-NOV-2023	21-NOV-2023	IT	Not Specified	IT-MYLANLABS-2023M1122439	-	-
23028353	Synagis	Palivizumab;Budesonide;Esomeprazole	Bronchopulmonary Dysplasia;Gastrooesophageal Reflux Disease	Choking;Productive Cough;Cough;Drowning;Vomiting;Bronchial Obstruction	Serious	Life Threatening;Hospitalized;Other Outcomes	Male	27-SEP-2023	14-NOV-2023	Expedited	0 WEEK	4.6 KG	Biovitrum	Consumer	Not Specified	-	07-NOV-2023	04-OCT-2023	MX	Not Specified	MX-BIOVITRUM-2023-MX-015554	-	-
23135165	Synagis	Palivizumab;Esomeprazole;Budesonide	Bronchopulmonary Dysplasia;Gastrooesophageal Reflux Disease	Drowning;Cough;Vomiting;Choking;Bronchial Obstruction;Productive Cough	Serious	Life Threatening;Hospitalized;Other Outcomes	Male	27-SEP-2023	13-NOV-2023	Expedited	0 WEEK	4.6 KG	Astrazeneca	Consumer	Not Specified	-	07-NOV-2023	01-NOV-2023	Not Specified	Not Specified	MX-AstraZeneca-2023A223587	-	-
22338953	-	Lansoprazole	Gastrooesophageal Reflux Disease	Discoloured Vomit;Vomiting Projectile	Serious	Other Outcomes	Male	17-MAR-2023	10-NOV-2023	Expedited	0 WEEK	6 KG	Ranbaxy	Consumer	Not Specified	-	29-OCT-2023	18-MAY-2023	GB	Not Specified	GB-SUN PHARMACEUTICAL INDUSTRIES LTD-2023RR-389045	-	-
15254523	-	Pantoprazole;Methylprednisolone;Nifedipine;Azathioprine;Dexamethasone;Prednisolone;Enoxaparin;Eltrombopag	Foetal Exposure During Pregnancy;Hypertension;Thrombocytopenic Purpura;Thrombosis Prophylaxis	Foetal Exposure During Delivery;Jaundice Neonatal;Premature Baby	Serious	Other Outcomes	Female	-	26-OCT-2023	Expedited	0 YR	2.4 KG	Aurobindo	Healthcare Professional	Not Specified	-	17-OCT-2023	08-AUG-2018	PT	Not Specified	PT-AUROBINDO-AUR-APL-2018-040400	Ferreira IJMCF, Sousa F, Vasco EM, de Amaral Areia ALF, Moura JPAS.. Severe immune thrombocytopenia in pregnancy treated with Eltrombopag – A case report.. JOURNAL DE GYNECOLOGIE OBSTETRIQUE ET BIOLOGIE DE LA REPRODUCTION.. 2018;1-4	-
23015897	Losec	Omeprazole	Gastrooesophageal Reflux Disease;Vitamin Supplementation	Product Prescribing Issue;Milk Allergy;Anaemia;Medication Dilution;Diarrhoea;Pyrexia;Wrong Technique In Product Usage Process	Serious	Hospitalized	Male	28-AUG-2023	02-OCT-2023	Expedited	0 YR	6.2 KG	Astrazeneca	Consumer	Not Specified	-	26-SEP-2023	02-OCT-2023	Not Specified	Not Specified	BR-AstraZeneca-2023A222961	-	-
22959325	-	Omeprazole	Feeding Disorder;Helicobacter Infection	Cough;Product Use In Unapproved Indication;Dysphonia;Rash;Loss Of Consciousness	Serious	Life Threatening	Female	01-SEP-2023	20-SEP-2023	Expedited	0 YR	9 KG	Dr Reddys	Healthcare Professional	Not Specified	-	12-SEP-2023	20-SEP-2023	RO	Not Specified	RO-drreddys-SPO/ROM/23/0177122	-	-
22958084	Hydralazine	Hydralazine Hydrochloride;Vigabatrin;Cosyntropin;Timolol Maleate;Prednisolone;Omeprazole	Infantile Haemangioma;Product Used For Unknown Indication	Hyperkalaemia;Off Label Use	Serious	Other Outcomes;Hospitalized	Female	-	19-SEP-2023	Expedited	0 YR	Not Specified	Sentiss Pharma	Healthcare Professional	Not Specified	-	05-SEP-2023	19-SEP-2023	SA	Not Specified	SA-SENTISS-2023SENLIT00001	-	-
22634361	Gaviscon	Aluminum Hydroxide\Magnesium Carbonate;Esomeprazole	Gastrooesophageal Reflux Disease;Product Used For Unknown Indication	Brief Resolved Unexplained Event;Rotavirus Infection;Hypophagia	Serious	Life Threatening;Hospitalized	Female	MAR-2023	18-SEP-2023	Expedited	0 YR	5.4 KG	Astrazeneca	Healthcare Professional	Not Specified	-	08-SEP-2023	23-JUN-2023	Not Specified	Not Specified	FR-AstraZeneca-2023A140753	-	-
22939386	-	Omeprazole	Product Used For Unknown Indication	Accidental Exposure To Product By Child	Non-Serious	Non-Serious	Not Specified	-	13-SEP-2023	Non-Expedited	0 YR	Not Specified	Ranbaxy	Consumer	Not Specified	-	30-MAY-2023	13-SEP-2023	US	Not Specified	US-SUN PHARMACEUTICAL INDUSTRIES LTD-2023R1-392921	-	-
22884528	-	Esomeprazole	Poor Feeding Infant	Bacterial Translocation	Serious	Hospitalized	Male	21-JUL-2023	30-AUG-2023	Expedited	0 YR	Not Specified	Astrazeneca	Healthcare Professional	Not Specified	-	25-AUG-2023	30-AUG-2023	Not Specified	Not Specified	FR-AstraZeneca-2023A187083	-	-
22788052	Losec	Omeprazole	Gastrooesophageal Reflux Disease	Neonatal Dyspnoea	Serious	Other Outcomes	Female	-	04-AUG-2023	Expedited	0 YR	Not Specified	Astrazeneca	Consumer	Not Specified	-	28-JUL-2023	04-AUG-2023	Not Specified	Not Specified	GB-AstraZeneca-2023A177247	-	-
22761117	-	Omeprazole	Product Used For Unknown Indication	Product Administered To Patient Of Inappropriate Age;Device Occlusion	Serious	Other Outcomes	Female	-	28-JUL-2023	Expedited	0 YR	1 KG	Dr Reddys	Healthcare Professional	Not Specified	-	17-JUL-2023	28-JUL-2023	GB	Not Specified	GB-drreddys-SPO/UKI/23/0171025	-	-
15566457	Cefotaxime	Lacosamide;Cefotaxime Sodium;Ceftriaxone;Phenobarbital;Acetaminophen;Phenytoin;Vancomycin;Omeprazole;Ampicillin	Evidence Based Treatment;Febrile Infection-Related Epilepsy Syndrome;Inflammation;Product Used For Unknown Indication	Laryngeal Stenosis;Respiratory Acidosis;Drug Reaction With Eosinophilia And Systemic Symptoms;Selective Eating Disorder;Ventricular Failure	Serious	Hospitalized;Life Threatening	Female	-	28-JUL-2023	Expedited	0 YR	Not Specified	Teva	Healthcare Professional	Not Specified	Topiramate;Clonazepam;Precedex;Anakinra;Fosphenytoin;Felbamate;Levetiracetam;Fentanyl;Valproate;Propofol;Methylprednisolone;Midazolam;Lorazepam	18-JUL-2023	30-OCT-2018	US	Not Specified	US-TEVA-2018-US-969312	-	-
22752183	-	Omeprazole	Product Used For Unknown Indication	Device Occlusion	Serious	Other Outcomes	Female	-	26-JUL-2023	Expedited	0 YR	1 KG	Insud Pharma	Healthcare Professional	Not Specified	-	17-JUL-2023	26-JUL-2023	GB	Not Specified	GB-LABORATORIOS LICONSA S.A.-2307GB04728	-	-
22739991	-	Omeprazole	Product Used For Unknown Indication	Device Occlusion	Serious	Other Outcomes	Female	-	23-JUL-2023	Expedited	0 YR	1 KG	Sandoz	Healthcare Professional	Not Specified	-	17-JUL-2023	23-JUL-2023	GB	Not Specified	GB-SANDOZ-SDZ2023GB004492	-	-
15272108	-	Sodium Bicarbonate;Omeprazole	Cardiac Disorder	Metabolic Alkalosis;Accidental Overdose;Electrocardiogram Qt Prolonged;Hypernatraemia;Hypokalaemia;Aspiration;Wrong Product Administered	Serious	Hospitalized	Female	-	07-JUL-2023	Expedited	0 YR	Not Specified	Teva	Healthcare Professional	Not Specified	-	28-JUN-2023	13-AUG-2018	US	Not Specified	US-TEVA-2018-US-943477	-	-
22630131	-	Omeprazole	Product Used For Unknown Indication	Zinc Deficiency;Exposure Via Breast Milk;Foetal Exposure During Pregnancy	Serious	Other Outcomes	Male	-	22-JUN-2023	Expedited	0 YR	Not Specified	Teva	Healthcare Professional	Not Specified	-	12-JUN-2023	22-JUN-2023	IE	Not Specified	IE-TEVA-2023-IE-2898531	-	-
22612862	-	Omeprazole	Gastrooesophageal Reflux Disease	Foetal Exposure During Pregnancy;Zinc Deficiency	Serious	Congenital Anomaly;Other Outcomes	Male	-	17-JUN-2023	Expedited	0 YR	Not Specified	Ranbaxy	Healthcare Professional	Not Specified	-	02-JUN-2023	17-JUN-2023	IE	Not Specified	IE-SUN PHARMACEUTICAL INDUSTRIES LTD-2023R1-395190	Porter E, Molloy O, Murphy M, O'Connor C. Think zinc: Transient nutritional deficiency related to novel maternal SLC30A2 mutation potentially precipitated by antenatal proton pump inhibitor exposure. Clin Case Rep. 2023;11:e7213; 1-3	-
22034879	-	Esomeprazole	Gastrooesophageal Reflux Disease	Liver Injury	Serious	Other Outcomes	Male	14-JAN-2023	14-JUN-2023	Expedited	0 YR	Not Specified	Astrazeneca	Healthcare Professional	Not Specified	-	06-JUN-2023	24-FEB-2023	Not Specified	Not Specified	FR-AstraZeneca-2023A039150	-	-
22588907	-	Omeprazole	Product Used For Unknown Indication	Exposure Via Breast Milk;Zinc Deficiency	Serious	Other Outcomes	Male	-	12-JUN-2023	Expedited	0 YR	Not Specified	Mylan	Healthcare Professional	Not Specified	-	02-JUN-2023	12-JUN-2023	IE	Not Specified	IE-MYLANLABS-2023M1060770	Porter E, Molloy O, Murphy M, O'Connor C. Think zinc: Transient nutritional deficiency related to novel maternal SLC30A2 mutation potentially precipitated by antenatal proton pump inhibitor exposure. Clin-Case-Rep 2023;11(4).	-
22586902	-	Omeprazole	Product Used For Unknown Indication	Exposure Via Breast Milk;Zinc Deficiency	Serious	Other Outcomes	Male	-	11-JUN-2023	Expedited	0 YR	Not Specified	Strides	Healthcare Professional	Not Specified	-	02-JUN-2023	11-JUN-2023	IE	Not Specified	IE-STRIDES ARCOLAB LIMITED-2023SP009240	Porter E, Molloy O, Murphy M, O'Connor C.. Think zinc: Transient nutritional deficiency related to novel maternal SLC30A2 mutation potentially precipitated by antenatal proton pump inhibitor exposure.. Clin-Case-Rep. 2023;11(4)	-
22324015	-	Betamethasone Valerate;Omeprazole	Gastritis;Product Used For Unknown Indication	Cushing's Syndrome;Product Contamination;Wrong Product Administered;Product Preparation Error	Serious	Hospitalized	Female	-	07-JUN-2023	Expedited	0 YR	7.37 KG	Mylan	Healthcare Professional	Not Specified	-	26-MAY-2023	16-MAY-2023	BE	Not Specified	BE-MYLANLABS-2023M1049866	Jordens Q, Sevenants L, de Zegher F, Mekahli D, Casteels K. Iatrogenic Cushing syndrome in a child due to erroneous compounding of omeprazole containing glucocorticoid: A case report and literature review. Arch-Pediatr 2023;30(4):247-250.	-
22399941	Venlafaxine	Venlafaxine Hydrochloride;Amitriptyline;Pantoprazole	Covid-19 Immunisation;Depression;Gastrooesophageal Reflux Disease;Sleep Disorder	Foetal Exposure During Pregnancy;Atrial Septal Defect;Pulmonary Artery Stenosis	Serious	Congenital Anomaly;Other Outcomes	Male	JUN-2022	02-JUN-2023	Expedited	0 YR	3.18 KG	Dr Reddys	Healthcare Professional	Not Specified	Comirnaty (Tozinameran)	23-MAY-2023	02-JUN-2023	DE	Not Specified	DE-drreddys-SPO/GER/23/0166023	-	-
22339646	-	Omeprazole	Gastrooesophageal Reflux In Neonate;Impetigo	Zinc Deficiency;Exposure During Pregnancy	Serious	Other Outcomes	Male	-	18-MAY-2023	Expedited	0 YR	Not Specified	Astrazeneca	Healthcare Professional	Not Specified	Amoxicillin;Flucloxacillin;Cotrimoxazole	10-MAY-2023	18-MAY-2023	Not Specified	Not Specified	IE-AstraZeneca-2023A110156	Porter E, Molloy O, Murphy M, O'Connor C. Think zinc: Transient nutritional deficiency related to novel maternal SLC30A2 mutation potentially precipitated by antenatal proton pump inhibitor exposure. Clin Case Rep 2023;11:e7213.	-
22227795	-	Betamethasone Valerate;Omeprazole	Gastritis	Product Preparation Error;Off Label Use	Serious	Hospitalized	Female	-	19-APR-2023	Expedited	0 YR	Not Specified	Astrazeneca	Healthcare Professional	Not Specified	-	11-APR-2023	19-APR-2023	Not Specified	Not Specified	BE-AstraZeneca-2023A084283	Casteels K,Jordens Q,Sevenants L,de Zegher F,Mekahli D. Iatrogenic Cushing syndrome in a child due to erroneous compounding of omeprazole containing glucocorticoid: A case report and literature review. Archives de Pédiatrie 2023;	-
22221562	Cetirizine	Cetirizine Hydrochloride;Famotidine;Cyproheptadine;Omeprazole	Gastrooesophageal Reflux Disease	Drug Ineffective;Off Label Use	Non-Serious	Non-Serious	Male	-	18-APR-2023	Non-Expedited	0 YR	Not Specified	Strides	Healthcare Professional	Not Specified	-	02-FEB-2023	18-APR-2023	US	Not Specified	US-STRIDES ARCOLAB LIMITED-2023SP001952	Elsayed-Ali O, Torres C, Polk B.. AN INFANT WITH HEREDITARY ALPHA TRYPTASEMIA AND ELEVATED INTESTINAL MAST CELLS IMPROVES WITH CYPROHEPTADINE TREATMENT.. Ann-Allergy-Asthma-Immunol.. 2022;129 (Suppl.)(5):S162 abstr. M363.	-
22219616	-	Omeprazole	-	Adrenocortical Insufficiency Neonatal;Product Compounding Quality Issue;Cushing's Syndrome	Serious	Hospitalized;Other Outcomes	Female	-	17-APR-2023	Non-Expedited	0 YR	Not Specified	Breckenridge	Healthcare Professional	Not Specified	-	05-APR-2023	17-APR-2023	BE	Not Specified	BE-Breckenridge Pharmaceutical, Inc.-2140464	Literature Article: "Iatrogenic Cushing syndrome in a child due to erroneous compounding of omeprazole containing glucocorticoid: A case report and literature review" by Jordens Q, Sevenants L, de Zegher F, Mekahli D, and Casteels K. (Literature# 36990933) Literature Article Citation: Arch Pediatr. 2023 Mar 27:S0929-693X(23)00025-8. doi: 10.1016/j.arcped.2023.02.001. Online ahead of print.	-
22215584	-	Omeprazole	Gastritis	Cushingoid;Polyuria;Weight Increased;Polydipsia	Serious	Hospitalized	Female	-	16-APR-2023	Expedited	0 YR	Not Specified	Dexcel	Healthcare Professional	Not Specified	-	04-APR-2023	16-APR-2023	US	Not Specified	US-DEXPHARM-20230924	Jordens Q; Sevenants L; de Zegher F; Mekahli D; Casteels K. Iatrogenic Cushing syndrome in a child due to erroneous compounding of omeprazole containing glucocorticoid: A case report and literature review (2023). https://doi.org/10.1016/j.arcped.2023.02.001	-
16148652	Metformin	Metformin Hydrochloride;Sitagliptin Phosphate;Omeprazole	Foetal Exposure During Pregnancy	Foetal Exposure During Pregnancy;Multiple Congenital Abnormalities	Serious	Other Outcomes	Not Specified	OCT-2018	06-APR-2023	Expedited	0 YR	Not Specified	Novartis	Healthcare Professional	Not Specified	-	30-MAR-2023	02-APR-2019	FR	Not Specified	PHHY2019FR070387	-	-
22174955	-	Omeprazole	-	Choking;Circumstance Or Information Capable Of Leading To Medication Error;Product Use Complaint;Product Physical Consistency Issue	Serious	Other Outcomes	Not Specified	-	05-APR-2023	Expedited	0 YR	Not Specified	Dexcel	Healthcare Professional	Not Specified	-	22-MAR-2023	05-APR-2023	GB	Not Specified	GB-DEXPHARM-20230814	-	-
22162447	-	Omeprazole	Product Used For Unknown Indication	Product Physical Consistency Issue;Choking;Circumstance Or Information Capable Of Leading To Medication Error;Product Use Complaint	Serious	Other Outcomes	Not Specified	-	31-MAR-2023	Expedited	0 YR	Not Specified	Teva	Healthcare Professional	Not Specified	-	21-MAR-2023	31-MAR-2023	GB	Not Specified	GB-TEVA-2023-GB-2870595	-	-
22126622	-	Omeprazole	-	Feeling Abnormal;Agitation;Vomiting;Incorrect Route Of Product Administration;Wrong Product Administered	Non-Serious	Non-Serious	Female	-	22-MAR-2023	Direct	0 YR	Not Specified	Fda-Ctu	Healthcare Professional	Not Specified	-	-	22-MAR-2023	Not Specified	Not Specified	-	-	-
22078330	Venlafaxine Hcl	Venlafaxine Hydrochloride;Amitriptyline;Pantoprazole	Covid-19 Immunisation;Depression;Gastrooesophageal Reflux Disease;Sleep Disorder	Atrial Septal Defect;Pulmonary Artery Stenosis Congenital;Maternal Exposure During Pregnancy	Serious	Congenital Anomaly;Other Outcomes	Male	JUN-2022	21-MAR-2023	Expedited	0 YR	3.18 KG	Pfizer	Healthcare Professional	Not Specified	Comirnaty (Tozinameran)	09-MAR-2023	09-MAR-2023	DE	Not Specified	DE-PFIZER INC-202300099310	-	-
22099653	Venlafaxine	Venlafaxine Hydrochloride;Pantoprazole;Amitriptyline	Covid-19 Immunisation;Depression;Gastrooesophageal Reflux Disease;Sleep Disorder	Atrial Septal Defect;Pulmonary Artery Stenosis;Foetal Exposure During Pregnancy	Serious	Other Outcomes;Congenital Anomaly	Male	JUN-2022	15-MAR-2023	Expedited	0 YR	3.18 KG	Mylan	Healthcare Professional	Not Specified	Comirnaty (Tozinameran)	09-MAR-2023	15-MAR-2023	DE	Not Specified	DE-MYLANLABS-2023M1026550	-	-
22098478	Epoetin Alfa	Erythropoietin;Sodium Bicarbonate;Nystatin;Cholecalciferol;Sodium Chloride;Mupirocin;Cephalexin;Omeprazole	Peritoneal Dialysis;Product Used For Unknown Indication;Prophylaxis Urinary Tract Infection	Somnolence;Renal Impairment;Growth Retardation	Serious	Hospitalized	Male	-	15-MAR-2023	Expedited	0 YR	Not Specified	Dastech Generics	Healthcare Professional	Not Specified	-	09-MAR-2023	15-MAR-2023	CA	Not Specified	CA-DGL-000011	-	-
22082592	Venlafaxine	Venlafaxine Hydrochloride;Pantoprazole;Amitriptyline	Depression;Gastrooesophageal Reflux Disease;Sleep Disorder	Atrial Septal Defect;Pulmonary Artery Stenosis;Foetal Exposure During Pregnancy	Serious	Congenital Anomaly;Other Outcomes	Male	JUN-2022	10-MAR-2023	Expedited	0 YR	3 KG	Torrent	Healthcare Professional	Not Specified	-	01-MAR-2023	10-MAR-2023	DE	Not Specified	DE-TORRENT-00024259	-	-
22082278	Venlafaxine	Venlafaxine Hydrochloride;Amitriptyline;Pantoprazole	Covid-19 Immunisation;Depression;Gastrooesophageal Reflux Disease;Sleep Disorder	Atrial Septal Defect;Pulmonary Artery Stenosis;Foetal Exposure During Pregnancy	Serious	Congenital Anomaly;Other Outcomes	Male	JUN-2022	10-MAR-2023	Expedited	0 YR	3.18 KG	Aurobindo	Healthcare Professional	Not Specified	Tozinameran	28-FEB-2023	10-MAR-2023	DE	Not Specified	DE-AUROBINDO-AUR-APL-2023-009991	-	-
22001220	-	Levothyroxine Sodium;Methylphenidate;Omeprazole;Ferrous Sulfate;Insulin Nos;Duloxetine Hydrochloride;Docusate Sodium;Ursodiol;Cyclobenzaprine;Domperidone;Ferrous Sulfate Anhydrous	Foetal Exposure During Pregnancy	Maternal Exposure During Breast Feeding;Somnolence;Foetal Exposure Timing Unspecified;Respiratory Tract Malformation;Poor Sucking Reflex;Pulmonary Malformation;Pneumonia;Lung Cyst	Serious	Congenital Anomaly;Other Outcomes	Female	-	08-MAR-2023	Expedited	0 YR	3 KG	Novartis	Healthcare Professional	Not Specified	-	01-MAR-2023	16-FEB-2023	CA	Not Specified	NVSC2023CA031167	-	-
15154893	Concerta	Methylphenidate Hydrochloride;Levothyroxine;Docusate Sodium;Duloxetine Hydrochloride;Domperidone;Omeprazole;Ferrous Sulfate;Cyclobenzaprine;Insulin Nos;Duloxetine;Ferrous Sulfate Anhydrous;Ursodiol;Methylphenidate Hydrochloride	Attention Deficit Hyperactivity Disorder;Depression;Exposure During Pregnancy;Foetal Exposure During Pregnancy;Lactation Disorder;Maternal Exposure Timing Unspecified;Product Used For Unknown Indication	Somnolence;Maternal Exposure During Breast Feeding;Exposure Via Breast Milk;Respiratory Tract Malformation;Respiratory Disorder;Pneumonia;Lung Cyst;Foetal Exposure During Pregnancy	Serious	Other Outcomes;Congenital Anomaly	Female	-	02-MAR-2023	Expedited	0 YR	3 KG	Purdue	Healthcare Professional	Not Specified	Omeprazole;Insulin Nos;Ursodiol	22-FEB-2023	17-JUL-2018	CA	Not Specified	CA-PURDUE-CAN-2018-0008851	Collin-Levesque L, El Ghaddaf Y, Genest M, Jutras M, Leclair G, Weisskopf E. Infant Exposure to Methylphenidate and Duloxetine During Lactation. Breastfeeding Medicine. 2018;13:221-225	-
22041508	-	Omeprazole;Domperidone;Levothyroxine Sodium;Duloxetine Hydrochloride;Ursodiol;Ferrous Sulfate Anhydrous;Cyclobenzaprine;Unspecified Ingredient;Docusate Sodium;Methylphenidate	Product Used For Unknown Indication	Pulmonary Malformation;Poor Sucking Reflex;Foetal Exposure Timing Unspecified	Serious	Other Outcomes;Congenital Anomaly	Female	-	27-FEB-2023	Expedited	0 YR	Not Specified	Fresenius Kabi	Healthcare Professional	Not Specified	-	22-FEB-2023	27-FEB-2023	CA	Not Specified	CA-FreseniusKabi-FK202302378	-	-
22000684	Cetirizine	Cetirizine Hydrochloride;Omeprazole	Hereditary Alpha Tryptasaemia	Therapy Non-Responder	Serious	Other Outcomes	Male	-	16-FEB-2023	Expedited	0 YR	Not Specified	Ranbaxy	Healthcare Professional	Not Specified	-	02-FEB-2023	16-FEB-2023	US	Not Specified	US-SUN PHARMACEUTICAL INDUSTRIES LTD-2023R1-378544	Elsayed-Ali O, Torres C, Polk B. AN INFANT WITH HEREDITARY ALPHA TRYPTASEMIA AND ELEVATED INTESTINAL MAST CELLS IMPROVES WITH CYPROHEPTADINE TREATMENT. Ann Allergy Asthma Immunol. 2022;129(Suppl.)(5):S162(abstract no. M363)	-
20633541	Truvada;Isentress	Raltegravir Potassium;Clarithromycin;Emtricitabine\Tenofovir Disoproxil Fumarate;Emtricitabine\Tenofovir Disoproxil Fumarate;Fluconazole;Ramipril;Atovaquone;Ethambutol Hydrochloride;Pantoprazole	Hiv Infection;Mycobacterium Avium Complex Infection;Neurocryptococcosis;Pneumocystis Jirovecii Pneumonia;Product Used For Unknown Indication	Congenital Foot Malformation;Phalangeal Hypoplasia;Foetal Exposure During Pregnancy	Serious	Congenital Anomaly;Other Outcomes	Male	02-DEC-2019	09-FEB-2023	Expedited	0 YR	2.01 KG	Mylan	Healthcare Professional	Not Specified	-	03-FEB-2023	24-MAR-2022	FR	Not Specified	FR-MYLANLABS-2022M1021920	-	-
20515866	Truvada;Isentress	Raltegravir Potassium;Ramipril;Emtricitabine\Tenofovir Disoproxil Fumarate;Atovaquone;Ethambutol Hydrochloride;Clarithromycin;Fluconazole;Pantoprazole	Hiv Infection;Mycobacterium Avium Complex Infection;Neurocryptococcosis;Pneumocystis Jirovecii Pneumonia;Product Used For Unknown Indication	Congenital Foot Malformation;Phalangeal Hypoplasia;Foetal Exposure During Pregnancy	Serious	Congenital Anomaly;Other Outcomes	Male	02-DEC-2019	25-JAN-2023	Expedited	0 YR	2.01 KG	Aurobindo	Healthcare Professional	Not Specified	-	16-JAN-2023	25-FEB-2022	FR	Not Specified	FR-AUROBINDO-AUR-APL-2022-005919	-	-
21888670	-	Esomeprazole	Gastrooesophageal Reflux Disease	Brief Resolved Unexplained Event;Weight Gain Poor;Pyrexia	Serious	Hospitalized	Male	MAR-2022	20-JAN-2023	Expedited	0 YR	6 KG	Teva	Healthcare Professional	Not Specified	-	12-JAN-2023	20-JAN-2023	FR	Not Specified	FR-TEVA-2023-FR-2846207	-	-
21825042	-	Octreotide;Imatinib;Famotidine;Esomeprazole;Pantoprazole;Vinblastine;Methotrexate	Evidence Based Treatment;Infantile Fibromatosis;Product Used For Unknown Indication	Drug Ineffective;Drug Interaction	Serious	Hospitalized	Female	-	18-JAN-2023	Expedited	0 YR	Not Specified	Teva	Healthcare Professional	Not Specified	-	12-JAN-2023	05-JAN-2023	US	Not Specified	US-TEVA-2022-US-2841420	-	-
21870774	-	Esomeprazole	Gastrooesophageal Reflux Disease	Weight Gain Poor;Pyrexia;Brief Resolved Unexplained Event	Serious	Hospitalized	Male	MAR-2022	17-JAN-2023	Expedited	0 YR	Not Specified	Cipla	Healthcare Professional	Not Specified	-	04-JAN-2023	17-JAN-2023	FR	Not Specified	FR-CIPLA LTD.-2023FR00092	-	-
20535026	Isentress	Raltegravir Potassium;Fluconazole;Pantoprazole;Clarithromycin;Atovaquone;Ramipril;Ethambutol Hydrochloride;Emtricitabine\Tenofovir Disoproxil Fumarate	Hiv Infection;Mycobacterium Avium Complex Infection;Neurocryptococcosis;Pneumocystis Jirovecii Pneumonia;Product Used For Unknown Indication	Phalangeal Hypoplasia;Foetal Exposure During Pregnancy;Congenital Foot Malformation	Serious	Congenital Anomaly;Other Outcomes	Male	02-DEC-2019	13-JAN-2023	Expedited	0 YR	2.01 KG	Gilead	Healthcare Professional	Not Specified	-	05-DEC-2022	02-MAR-2022	FR	Not Specified	FR-GILEAD-2022-0571094	-	-
21838589	-	Warfarin;Omeprazole	Dyspepsia;Heart Valve Replacement	International Normalised Ratio Increased;Labelled Drug-Drug Interaction Medication Error	Serious	Hospitalized	Not Specified	30-DEC-2022	09-JAN-2023	Expedited	0 YR	Not Specified	Astrazeneca	Healthcare Professional	Not Specified	-	02-JAN-2023	09-JAN-2023	Not Specified	Not Specified	GB-AstraZeneca-2023A004898	-	-
21029148	Pancreatin;Creon;Azactam;Kalydeco;Bricanyl	Terbutaline Sulfate;Sodium Phosphate;Ivacaftor;.Alpha.-Tocopherol Acetate, D-;Omeprazole;Aztreonam;Pancrelipase Amylase\Pancrelipase Lipase\Pancrelipase Protease;Insulin Nos;Ceftazidime;Pancrelipase;Calcium Phosphate, Dibasic, Anhydrous\Magnesium Glycerophosphate\Phosphoric Acid\Sodium Phosphate, Dibasic	Foetal Exposure During Pregnancy	Pulmonary Haemorrhage Neonatal;Premature Baby;Foetal Exposure During Pregnancy	Serious	Other Outcomes	Female	02-FEB-2021	09-JAN-2023	Expedited	0 YR	2.41 KG	Novartis	Healthcare Professional	Not Specified	-	03-JAN-2023	30-JUN-2022	FR	Not Specified	NVSC2022FR145929	Nuytten A, Prevotat A, Le Rouzic O, Dekemp J, Gilliot S, Gautier S et al.. Pulmonary hemorrhage in a neonate born to a woman with cystic fibrosis treated with targeted cystic fibrosis transmembrane conductance regulator modulator elexacaftor-tezacaftor-ivacaftor during pregnancy. THERAPIE. 2022;77(6):743-5	-
21800227	-	Omeprazole;Acebutolol	Product Used For Unknown Indication	Sudden Death	Serious	Died	Male	DEC-2017	30-DEC-2022	Expedited	0 YR	Not Specified	Astrazeneca	Healthcare Professional	Not Specified	-	27-DEC-2022	30-DEC-2022	Not Specified	Not Specified	FR-AstraZeneca-2022A391017	Claudet I, de Visme S, Duthoit G,. Prevalence of positive toxicology analysis from the French national registry for sudden unexpected infant death (Tox-MIN).. Clinical Toxicology 2022;60(1):38-45.	-
21788309	-	Famotidine;Octreotide;Imatinib;Methotrexate;Esomeprazole;Pantoprazole;Vinblastine	Drug Therapy;Evidence Based Treatment;Infantile Fibromatosis	Drug Ineffective;Drug Interaction;Off Label Use	Serious	Hospitalized	Female	-	28-DEC-2022	Expedited	0 YR	Not Specified	Mylan	Healthcare Professional	Not Specified	-	19-DEC-2022	28-DEC-2022	US	Not Specified	US-MYLANLABS-2022M1144440	Elsbernd A, Boulouadnine B, Ahmed A, Farooqi M, Sandritter T, Shakhnovich V, et al. Novel Oncogenic PDGFRB Variant in Severe Infantile Myofibromatosis with Response to Imatinib Using Therapeutic Drug Monitoring. JCO-Precis-Oncol 2022;6:1-6.	-
20549632	Truvada;Isentress	Raltegravir Potassium;Emtricitabine\Tenofovir Disoproxil Fumarate;Pantoprazole;Clarithromycin;Fluconazole;Atovaquone;Ramipril;Ethambutol Hydrochloride	Hiv Infection;Mycobacterium Avium Complex Infection;Neurocryptococcosis;Pneumocystis Jirovecii Pneumonia;Product Used For Unknown Indication	Phalangeal Hypoplasia;Foetal Exposure During Pregnancy;Congenital Foot Malformation	Serious	Other Outcomes;Congenital Anomaly	Male	02-DEC-2019	21-DEC-2022	Expedited	0 YR	2.01 KG	Ranbaxy	Healthcare Professional	Not Specified	-	07-DEC-2022	04-MAR-2022	FR	Not Specified	FR-SUN PHARMACEUTICAL INDUSTRIES LTD-2022RR-328625	-	-
21743371	-	Omeprazole;Acebutolol	Product Used For Unknown Indication	Toxicity To Various Agents	Serious	Died	Male	-	17-DEC-2022	Expedited	0 YR	8.9 KG	Aurobindo	Healthcare Professional	Not Specified	-	03-DEC-2022	17-DEC-2022	FR	Not Specified	FR-AUROBINDO-AUR-APL-2022-053419	Claudet I, de Visme S, Duthoit G, Barnet L, Marchand-Tonel C et al... Prevalence of positive toxicology analysis from the French national registry for sudden unexpected infant death (Tox-MIN).. Clinical Toxicology. 2021;60 (1):38–45.	-
21747809	-	Lansoprazole	Gastrooesophageal Reflux Disease	Mouth Ulceration;Blood Lead Increased;Metal Poisoning	Serious	Required Intervention;Disabled	Male	11-OCT-2022	16-DEC-2022	Direct	0 YR	9 KG	Fda-Ctu	Consumer	Not Specified	-	-	16-DEC-2022	Not Specified	Y	-	-	Yes
20215797	-	Ferrous Sulfate;Ursodiol;Methylphenidate;Levothyroxine;Domperidone;Cyclobenzaprine;Insulin Nos;Omeprazole;Docusate Sodium;Duloxetine	Product Used For Unknown Indication	Foetal Exposure Timing Unspecified;Pulmonary Malformation;Poor Sucking Reflex	Serious	Other Outcomes;Congenital Anomaly	Female	-	14-DEC-2022	Expedited	0 YR	Not Specified	Aurobindo	Healthcare Professional	Not Specified	-	29-NOV-2022	22-DEC-2021	CA	Not Specified	CA-AUROBINDO-AUR-APL-2021-052234	-	-
21718797	-	Acebutolol;Omeprazole	-	Sudden Infant Death Syndrome	Serious	Other Outcomes;Died	Male	-	13-DEC-2022	Expedited	0 YR	8.9 KG	Dexcel	Healthcare Professional	Not Specified	-	29-NOV-2022	13-DEC-2022	FR	Not Specified	FR-DEXPHARM-20222575	Claudet, I.; de Visme, S.; Duthoit, G.; Barnet, L.; Marchand&#8208;Tonel, C.; Chever, M.; Daussac, E.; Brehin, C.; Levieux, K.; OMIN Study Group. Prevalence of positive toxicology analysis from the French national registry for sudden unexpected infant death (Tox&#8208;MIN). Clinical Toxicology 2022, V60, P38&#8208;45.	-
21708776	-	Omeprazole;Acebutolol	Product Used For Unknown Indication	Sudden Death	Serious	Other Outcomes;Died	Male	-	10-DEC-2022	Expedited	0 YR	Not Specified	Aurobindo	Healthcare Professional	Not Specified	-	25-NOV-2022	10-DEC-2022	FR	Not Specified	FR-AUROBINDO-AUR-APL-2022-051703	Claudet I, de Visme S, Duthoit G, Barnet L, Marchand-Tonel C, Chever M, et al.. Prevalence of positive toxicology analysis from the French national registry for sudden unexpected infant death (Tox-MIN).. Clin-Toxicol-(Phila). 2022;60(1):38-45	-
21676899	Comirnaty (Tozinameran)	Tozinameran;Omeprazole	Covid-19 Immunisation;Product Used For Unknown Indication	Congenital Anomaly;Foetal Exposure During Pregnancy;Deafness	Serious	Congenital Anomaly	Female	01-JUL-2022	03-DEC-2022	Expedited	0 YR	5 KG	Teva	Consumer	Not Specified	-	23-NOV-2022	03-DEC-2022	FR	Not Specified	FR-TEVA-2022-FR-2831267	-	-
21619359	-	Acebutolol;Omeprazole	Product Used For Unknown Indication	Sudden Infant Death Syndrome	Serious	Died	Male	DEC-2017	01-DEC-2022	Expedited	0 YR	8.9 KG	Novartis	Healthcare Professional	Not Specified	-	28-NOV-2022	20-NOV-2022	FR	Not Specified	NVSC2022FR260129	Claudet I, Visme SD, Duthoit G, Lucile Barnet L, Marchand-Tonel C, Chever M. Prevalence of positive toxicology analysis from the French national registry for sudden unexpected infant death (Tox-MIN). CLINICAL TOXICOLOGY. 2022;60(1):38-45	-
21665190	-	Acebutolol;Omeprazole	Product Used For Unknown Indication	Sudden Death	Serious	Died	Male	-	30-NOV-2022	Expedited	0 YR	Not Specified	Teva	Healthcare Professional	Not Specified	-	21-NOV-2022	30-NOV-2022	FR	Not Specified	FR-TEVA-2022-FR-2830821	-	-
21642648	Comirnaty (Tozinameran)	Tozinameran;Omeprazole	Covid-19 Immunisation;Product Used For Unknown Indication	Deafness;Congenital Anomaly;Foetal Exposure During Pregnancy	Serious	Congenital Anomaly	Female	01-JUL-2022	25-NOV-2022	Expedited	0 YR	5 KG	Astrazeneca	Healthcare Professional	Not Specified	-	18-NOV-2022	25-NOV-2022	Not Specified	Not Specified	FR-AstraZeneca-2022A382081	-	-
21630256	-	Omeprazole;Acebutolol	Product Used For Unknown Indication	Sudden Death	Serious	Died	Male	-	22-NOV-2022	Expedited	0 YR	Not Specified	Strides	Healthcare Professional	Not Specified	-	14-NOV-2022	22-NOV-2022	FR	Not Specified	FR-STRIDES ARCOLAB LIMITED-2022SP015603	Claudet I, de Visme S, Duthoit G, Barnet L, Marchand-Tonel C, Chever M, et al.. Prevalence of positive toxicology analysis from the French national registry for sudden unexpected infant death (Tox-MIN).. Clin-Toxicol-(Phila). 2022;60(1):38-45.	-
21623688	-	Acebutolol;Omeprazole	Product Used For Unknown Indication	Sudden Death	Serious	Died	Male	-	21-NOV-2022	Expedited	0 YR	Not Specified	Mylan	Healthcare Professional	Not Specified	-	14-NOV-2022	21-NOV-2022	FR	Not Specified	FR-MYLANLABS-2022M1131117	Claudet I, de Visme S, Duthoit G, Barnet L, Marchand-Tonel C, Chever M, et al. Prevalence of positive toxicology analysis from the French national registry for sudden unexpected infant death (Tox-MIN). Clin-Toxicol-(Phila) 2022;60(1):38-45.	-
20204723	-	Lansoprazole	Product Used For Unknown Indication	Hepatic Enzyme Increased	Serious	Hospitalized	Female	-	17-NOV-2022	Expedited	0 YR	4 KG	Ranbaxy	Healthcare Professional	Not Specified	-	02-NOV-2022	20-DEC-2021	CA	Not Specified	CA-SUN PHARMACEUTICAL INDUSTRIES LTD-2021R1-320660	-	-
21575161	-	Levothyroxine Sodium;Duloxetine;Methylphenidate;Domperidone;Docusate Sodium;Ferrous Sulfate Anhydrous;Ursodiol;Cyclobenzaprine;Omeprazole;Insulin Nos	Product Used For Unknown Indication	Foetal Exposure Timing Unspecified;Pulmonary Malformation;Poor Sucking Reflex	Serious	Congenital Anomaly;Other Outcomes	Female	-	10-NOV-2022	Expedited	0 YR	Not Specified	Apotex	Healthcare Professional	Not Specified	-	02-NOV-2022	10-NOV-2022	CA	Not Specified	CA-APOTEX-2022AP015194	-	-
21556185	Plaquenil;Lovenox	Enoxaparin Sodium;Hydroxychloroquine Sulfate;Aspirin;Esomeprazole	Anticoagulant Therapy;Antiphospholipid Syndrome;Gastric Ph Decreased	Facial Paralysis	Serious	Congenital Anomaly	Female	29-OCT-2021	04-NOV-2022	Expedited	0 YR	3.3 KG	Teva	Healthcare Professional	Not Specified	-	27-OCT-2022	04-NOV-2022	FR	Not Specified	FR-TEVA-2022-FR-2822100	-	-
21546161	-	Omeprazole	Product Used For Unknown Indication	Hypersensitivity	Non-Serious	Non-Serious	Male	02-OCT-2022	03-NOV-2022	Non-Expedited	1 DAY	Not Specified	Dr Reddys	Consumer	Not Specified	-	05-OCT-2022	03-NOV-2022	US	Not Specified	US-drreddys-SPO/USA/22/0155683	-	-
21533091	Plaquenil;Lovenox	Enoxaparin Sodium;Hydroxychloroquine Sulfate;Aspirin;Esomeprazole	Anticoagulant Therapy;Antiphospholipid Syndrome;Gastric Ph Decreased	Facial Paralysis	Serious	Congenital Anomaly;Other Outcomes	Female	29-OCT-2021	01-NOV-2022	Expedited	1 DAY	3.3 KG	Sanofi Aventis	Healthcare Professional	Not Specified	-	26-OCT-2022	01-NOV-2022	FR	Not Specified	FR-SA-2022SA445869	-	-
21354368	-	Omeprazole	Product Used For Unknown Indication;Selective Eating Disorder;Supraventricular Tachyarrhythmia	Selective Eating Disorder;Product Use Issue;Hypertrophy;Arrhythmia Supraventricular;Malaise;Mitral Valve Incompetence;Tricuspid Valve Incompetence;Haemodynamic Instability	Serious	Hospitalized;Other Outcomes	Female	04-MAY-2022	31-OCT-2022	Expedited	1 DAY	6.5 KG	Novartis	Healthcare Professional	Not Specified	Propranolol;Trametinib	27-OCT-2022	20-SEP-2022	AU	Not Specified	NVSC2022AU210516	-	-
19686841	Creon;Trikafta;Kalydeco;Bricanyl;Azactam	Aztreonam;Ceftazidime;Omeprazole;Terbutaline Sulfate;Elexacaftor\Ivacaftor\Tezacaftor;.Alpha.-Tocopherol Acetate, D-;Ivacaftor;Elexacaftor\Ivacaftor\Tezacaftor;Calcium Phosphate, Dibasic, Anhydrous\Magnesium Glycerophosphate\Phosphoric Acid\Sodium Phosphate, Dibasic;Pancrelipase Amylase\Pancrelipase Lipase\Pancrelipase Protease	Cystic Fibrosis;Infection;Pancreatic Failure;Product Used For Unknown Indication;Prophylaxis	Pulmonary Haemorrhage;Neonatal Respiratory Distress Syndrome;Foetal Exposure During Pregnancy	Serious	Other Outcomes;Life Threatening;Hospitalized	Female	02-FEB-2021	27-OCT-2022	Expedited	1 DAY	Not Specified	Mylan	Healthcare Professional	Not Specified	Pancreatin;Aztreonam;Insulin Nos	21-OCT-2022	11-AUG-2021	FR	Not Specified	FR-MYLANLABS-2021M1048987	Nuytten A, Prevotat A, Rouzic OL, Dekemp J, Gilliot S, Gautier S, et al.. Pulmonary hemorrhage in a neonate born to a woman with cystic fibrosis treated with targeted cystic fibrosis transmembrane conductance regulator modulator elexacaftor-tezacaftor-ivacaftor during pregnancy.. Therapie.. 2022	-
20441846	Vocabria;Vogalene;Truvada;Biktarvy;Tivicay	Dolutegravir Sodium;Emtricitabine\Rilpivirine\Tenofovir Disoproxil Fumarate;Polyethylene Glycols;Acetaminophen;Esomeprazole;Bictegravir Sodium\Emtricitabine\Tenofovir Alafenamide Fumarate;Doxylamine Succinate;Ondansetron;Emtricitabine\Tenofovir Disoproxil Fumarate;Metopimazine;Cabotegravir Sodium;Rilpivirine	Gastrooesophageal Reflux Disease;Hiv Infection;Nausea;Product Used For Unknown Indication;Vomiting	Foetal Exposure During Pregnancy;Premature Baby	Serious	Other Outcomes	Not Specified	2021	18-OCT-2022	Expedited	1 DAY	Not Specified	Aurobindo	Healthcare Professional	Not Specified	-	11-OCT-2022	08-FEB-2022	FR	Not Specified	FR-AUROBINDO-AUR-APL-2022-002866	-	-
20442927	Truvada;Biktarvy;Tivicay;Vogalene;Vocabria	Cabotegravir Sodium;Metopimazine;Dolutegravir Sodium;Rilpivirine;Emtricitabine\Rilpivirine\Tenofovir Disoproxil Fumarate;Bictegravir Sodium\Emtricitabine\Tenofovir Alafenamide Fumarate;Emtricitabine\Tenofovir Disoproxil Fumarate;Doxylamine Succinate;Ondansetron;Esomeprazole;Acetaminophen;Polyethylene Glycols	Gastrooesophageal Reflux Disease;Hiv Infection;Nausea;Product Used For Unknown Indication;Vomiting	Premature Baby;Foetal Exposure During Pregnancy	Serious	Other Outcomes	Not Specified	2021	17-OCT-2022	Expedited	1 DAY	Not Specified	Bausch And Lomb	Consumer	Not Specified	-	11-OCT-2022	08-FEB-2022	FR	Not Specified	FR-BAUSCH-BL-2022-003649	-	-
21458240	Nicotinic Acid	Niacin;Omeprazole;Tilorone;Nimesulide	Product Used For Unknown Indication	Fatigue;Accidental Exposure To Product By Child;Erythema	Serious	Hospitalized	Male	23-SEP-2022	14-OCT-2022	Expedited	1 DAY	Not Specified	Dr Reddys	Healthcare Professional	Not Specified	-	03-OCT-2022	14-OCT-2022	RU	Not Specified	RU-drreddys-SPO/RUS/22/0155702	-	-
21423781	-	Pantoprazole	Gastrointestinal Haemorrhage	Incorrect Dose Administered	Non-Serious	Non-Serious	Male	06-OCT-2022	07-OCT-2022	Direct	1 DAY	4.1 KG	Fda-Ctu	Healthcare Professional	Not Specified	-	-	07-OCT-2022	Not Specified	Not Specified	-	-	-
20791278	-	Omeprazole	Gastrooesophageal Reflux Disease	Product Dose Omission Issue;Product Physical Consistency Issue;Oral Administration Complication;Circumstance Or Information Capable Of Leading To Medication Error;Erythema;Vomiting;Retching;Infantile Spitting Up;Choking;Respiratory Arrest;Dysphagia;Medication Error	Serious	Life Threatening;Other Outcomes	Male	07-APR-2022	20-SEP-2022	Expedited	1 DAY	5.98 KG	Novartis	Consumer	Not Specified	-	18-SEP-2022	05-MAY-2022	GB	Not Specified	NVSC2022GB102844	-	-
21350925	Propranolol	Propranolol Hydrochloride;Penicillin V;Esomeprazole;Ruxolitinib;Valacyclovir Hydrochloride;Levothyroxine;Hydrocortisone	Duodenogastric Reflux;Graft Versus Host Disease;Hypothyroidism;Opportunistic Infection Prophylaxis;Sinus Tachycardia	Oligohydramnios;Foetal Growth Restriction	Serious	Congenital Anomaly	Female	15-APR-2022	19-SEP-2022	Expedited	1 DAY	Not Specified	Teva	Healthcare Professional	Not Specified	-	11-SEP-2022	19-SEP-2022	FR	Not Specified	FR-TEVA-2022-FR-2073778	-	-
21351141	-	Pantoprazole	Gastrooesophageal Reflux Disease	Product Compounding Quality Issue;Product Use Complaint;Product Use Issue	Serious	Required Intervention	Male	15-AUG-2022	16-SEP-2022	Direct	1 DAY	5.47 KG	Fda-Ctu	Healthcare Professional	Not Specified	-	-	16-SEP-2022	Not Specified	Not Specified	-	-	Yes
21279881	-	Thymocyte Immune Globulin Nos;Tacrolimus;Mycophenolate Mofetil;Omeprazole;Methylprednisolone	Acute Respiratory Distress Syndrome;Antifungal Prophylaxis;Antiviral Prophylaxis;Evidence Based Treatment;Immunosuppressant Drug Therapy;Oesophageal Ulcer;Pneumocystis Jirovecii Pneumonia	Organising Pneumonia;Toxicity To Various Agents;Drug Ineffective;Acute Respiratory Distress Syndrome;Drug Interaction	Serious	Died;Hospitalized;Life Threatening	Male	-	16-SEP-2022	Expedited	1 DAY	Not Specified	Teva	Healthcare Professional	Not Specified	Vancomycin;Pentamidine;Cefepime;Valganciclovir Hydrochloride;Atovaquone	06-SEP-2022	01-SEP-2022	US	Not Specified	US-TEVA-2022-US-2068592	-	-
18935754	Bricanyl;Creon;Azactam	Aztreonam;.Alpha.-Tocopherol Acetate, D-;Pancrelipase Amylase\Pancrelipase Lipase\Pancrelipase Protease;Aztreonam;Terbutaline Sulfate;Calcium Phosphate, Dibasic, Anhydrous\Magnesium Glycerophosphate\Phosphoric Acid\Sodium Phosphate, Dibasic;Elexacaftor\Ivacaftor\Tezacaftor;Omeprazole;Ceftazidime	Cystic Fibrosis;Infection;Pancreatic Failure;Product Used For Unknown Indication;Prophylaxis	Pulmonary Haemorrhage;Neonatal Respiratory Distress Syndrome	Serious	Hospitalized;Other Outcomes	Female	02-FEB-2021	15-SEP-2022	Expedited	1 DAY	Not Specified	Aurobindo	Healthcare Professional	Not Specified	Unspecified Ingredient;Pancreatin	06-SEP-2022	25-FEB-2021	FR	Not Specified	FR-AUROBINDO-AUR-APL-2021-007048	Nuytten A, Prevotat A, Rouzic OL, Dekemp J, Gilliot S, Gautier S, et al.. Pulmonary hemorrhage in a neonate born to a woman with cystic fibrosis treated with targeted cystic fibrosis transmembrane conductance regulator modulator elexacaftor-tezacaftor-ivacaftor during pregnancy.. Therapie. 2022	-
21333941	-	Clozapine;Pantoprazole;Aripiprazole	Cascade Stomach;Covid-19 Immunisation;Immunisation;Labour Induction;Schizophrenia	Patent Ductus Arteriosus;Foetal Exposure During Pregnancy;Hypospadias	Serious	Congenital Anomaly	Male	FEB-2022	14-SEP-2022	Expedited	1 DAY	3.37 KG	Mylan	Healthcare Professional	Not Specified	Influvac Tetra;Comirnaty (Tozinameran);Dinoprostone	06-SEP-2022	14-SEP-2022	DE	Not Specified	DE-MYLANLABS-2022M1092707	-	-
21321114	Propranolol	Propranolol Hydrochloride;Penicillin V;Hydrocortisone;Levothyroxine;Ruxolitinib;Valacyclovir Hydrochloride;Esomeprazole	Duodenogastric Reflux;Graft Versus Host Disease;Hypothyroidism;Opportunistic Infection Prophylaxis;Sinus Tachycardia	Oligohydramnios;Foetal Growth Restriction	Serious	Congenital Anomaly	Female	15-APR-2022	12-SEP-2022	Expedited	1 DAY	2.71 KG	Bausch And Lomb	Healthcare Professional	Not Specified	-	07-SEP-2022	12-SEP-2022	FR	Not Specified	FR-BAUSCH-BL-2022-021653	-	-
21244550	-	Mycophenolate Mofetil;Methylprednisolone;Thymocyte Immune Globulin Nos;Tacrolimus;Omeprazole	Acute Respiratory Distress Syndrome;Antifungal Prophylaxis;Antiviral Prophylaxis;Evidence Based Treatment;Immunosuppressant Drug Therapy;Oesophageal Ulcer;Pneumocystis Jirovecii Pneumonia	Organising Pneumonia;Acute Respiratory Distress Syndrome;Drug Interaction;Toxicity To Various Agents	Serious	Hospitalized;Life Threatening;Died	Male	-	09-SEP-2022	Expedited	1 DAY	Not Specified	Mylan	Healthcare Professional	Not Specified	Vancomycin;Valganciclovir Hydrochloride;Pentamidine;Atovaquone;Cefepime	31-AUG-2022	23-AUG-2022	US	Not Specified	US-MYLANLABS-2022M1087743	Karim F, Misra A, Sehgal S. Bronchiolitis obliterans organising pneumonia secondary to tacrolimus toxicity in a pediatric cardiac transplant recipient. Cardiol-Young 2022;:1-3.	-
20977127	-	Cyclobenzaprine;Ferrous Sulfate;Insulin Nos;Ursodiol;Domperidone;Docusate Sodium;Methylphenidate;Duloxetine Hydrochloride;Levothyroxine;Omeprazole	Product Used For Unknown Indication	Foetal Exposure Timing Unspecified;Poor Sucking Reflex;Pulmonary Malformation	Serious	Congenital Anomaly;Other Outcomes	Female	-	09-SEP-2022	Expedited	1 DAY	Not Specified	Eli Lilly And Co	Consumer	Not Specified	-	29-AUG-2022	17-JUN-2022	CA	Not Specified	CA-ELI_LILLY_AND_COMPANY-CA202206003394	-	-
18948884	Creon;Azactam;Bricanyl;Pancreatin;Kalydeco	Ivacaftor;Pancrelipase;Terbutaline Sulfate;Aztreonam;Insulin Nos;Omeprazole;Pancrelipase Amylase\Pancrelipase Lipase\Pancrelipase Protease;.Alpha.-Tocopherol Acetate, D-;Ceftazidime;Sodium Phosphate;Calcium Phosphate, Dibasic, Anhydrous\Magnesium Glycerophosphate\Phosphoric Acid\Sodium Phosphate, Dibasic	Foetal Exposure During Pregnancy	Pulmonary Haemorrhage;Neonatal Respiratory Distress Syndrome;Foetal Exposure During Pregnancy	Serious	Hospitalized;Congenital Anomaly;Other Outcomes;Life Threatening	Female	02-FEB-2021	08-SEP-2022	Expedited	1 DAY	Not Specified	Novartis	Healthcare Professional	Not Specified	-	06-SEP-2022	27-FEB-2021	FR	Not Specified	NVSC2021FR038071	Nuytten A, Prevotat A, Rouzic OL, Dekemp J, Gilliot S, Gautier S et al.. Pulmonary hemorrhage in a neonate born to a woman with cystic fibrosis treated with targeted cystic fibrosis transmembrane conductance regulator modulator elexacaftor-tezacaftor-ivacaftor during pregnancy. THERAPIE. 2022	-
21301174	Escitalopram	Escitalopram Oxalate;Pantoprazole;Aripiprazole	-	Respiratory Failure;Umbilical Cord Around Neck;Foetal Exposure During Pregnancy;Maternal Exposure During Pregnancy	Serious	Other Outcomes	Female	05-APR-2021	06-SEP-2022	Direct	1 DAY	3.18 KG	Fda-Ctu	Consumer	Not Specified	-	-	06-SEP-2022	Not Specified	Not Specified	-	-	-
21291897	Cimzia	Certolizumab Pegol;Esomeprazole;Aspirin;Colchicine;Prednisone;Enoxaparin Sodium	Duodenogastric Reflux;Hidradenitis;Thrombosis Prophylaxis	Premature Baby	Serious	Hospitalized	Female	24-APR-2021	04-SEP-2022	Expedited	1 DAY	1.59 KG	Sanofi Aventis	Healthcare Professional	Not Specified	-	30-AUG-2022	04-SEP-2022	FR	Not Specified	FR-SA-2022SA358771	-	-
21290991	-	Mycophenolate Mofetil;Omeprazole;Tacrolimus;Methylprednisolone	Acute Respiratory Distress Syndrome;Antifungal Prophylaxis;Antiviral Prophylaxis;Immunosuppressant Drug Therapy;Pneumocystis Jirovecii Pneumonia;Product Used For Unknown Indication	Organising Pneumonia;Drug Interaction;Drug Ineffective;Toxicity To Various Agents	Serious	Hospitalized;Other Outcomes;Died	Male	-	03-SEP-2022	Expedited	1 DAY	Not Specified	Aurobindo	Healthcare Professional	Not Specified	Valganciclovir Hydrochloride;Pantoprazole;Pentamidine;Ranitidine;Atovaquone	22-AUG-2022	03-SEP-2022	US	Not Specified	US-AUROBINDO-AUR-APL-2022-034495	Karim F, Misra A, Sehgal S.. Bronchiolitis obliterans organising pneumonia secondary to tacrolimus toxicity in a pediatric cardiac transplant recipient. Cardiol-Young. 2022;1-3	-
21284598	Cimzia	Certolizumab Pegol;Prednisone;Colchicine;Aspirin;Enoxaparin Sodium;Esomeprazole	Duodenogastric Reflux;Hidradenitis;Thrombosis Prophylaxis	Low Birth Weight Baby;Maternal Exposure During Pregnancy;Premature Baby	Serious	Hospitalized	Female	08-OCT-2020	02-SEP-2022	Expedited	1 DAY	1.59 KG	Ucb	Healthcare Professional	Not Specified	-	29-AUG-2022	02-SEP-2022	FR	Not Specified	FR-UCBSA-2022051297	-	-
21279673	-	Clozapine;Pantoprazole;Aripiprazole	Cascade Stomach;Covid-19 Immunisation;Immunisation;Labour Induction;Schizophrenia	Hypospadias;Foetal Exposure During Pregnancy;Patent Ductus Arteriosus	Serious	Congenital Anomaly	Male	FEB-2022	01-SEP-2022	Expedited	1 DAY	3.37 KG	Dr Reddys	Healthcare Professional	Not Specified	Dinoprostone;Influvac Tetra;Comirnaty (Tozinameran)	23-AUG-2022	01-SEP-2022	DE	Not Specified	DE-drreddys-SPO/GER/22/0153784	-	-
21223453	-	Omeprazole;Tacrolimus	Antifungal Prophylaxis;Antiviral Prophylaxis;Immunosuppressant Drug Therapy;Product Used For Unknown Indication;Pyrexia	Toxicity To Various Agents;Organising Pneumonia;Acute Respiratory Distress Syndrome;Drug Interaction	Serious	Hospitalized;Life Threatening;Other Outcomes;Died	Male	-	30-AUG-2022	Expedited	1 DAY	Not Specified	Glenmark	Healthcare Professional	Not Specified	Omeprazole;Valganciclovir Hydrochloride;Atovaquone;Cefepime;Mycophenolate Mofetil;Vancomycin	18-AUG-2022	17-AUG-2022	US	Not Specified	US-GLENMARK PHARMACEUTICALS-2022GMK074323	Karim F, Misra A, Sehgal S.. Bronchiolitis obliterans organising pneumonia secondary to tacrolimus toxicity in a pediatric cardiac transplant recipient.. Cardiology in the young.. 2022;1-3	-
21253329	-	Pantoprazole;Clozapine;Aripiprazole	Cascade Stomach;Covid-19 Immunisation;Immunisation;Labour Induction;Schizophrenia	Foetal Exposure During Pregnancy;Patent Ductus Arteriosus;Hypospadias	Serious	Congenital Anomaly;Other Outcomes	Male	FEB-2022	25-AUG-2022	Expedited	1 DAY	3.37 KG	Hikma	Consumer	Not Specified	Comirnaty (Tozinameran);Influvac Tetra;Dinoprostone	12-AUG-2022	25-AUG-2022	DE	Not Specified	DE-Hikma Pharmaceuticals USA Inc.-DE-H14001-22-58541	-	-
21252783	-	Thymocyte Immune Globulin Nos;Mycophenolate Mofetil;Omeprazole;Tacrolimus	Antifungal Prophylaxis;Antiviral Prophylaxis;Evidence Based Treatment;Heart Transplant;Oesophageal Ulcer;Pneumocystis Jirovecii Pneumonia	Drug Interaction;Organising Pneumonia;Acute Respiratory Distress Syndrome;Toxicity To Various Agents	Serious	Life Threatening;Hospitalized;Died	Male	-	25-AUG-2022	Expedited	1 DAY	Not Specified	Strides	Healthcare Professional	Not Specified	Cefepime;Vancomycin;Valganciclovir Hydrochloride;Pantoprazole;Pentamidine;Atovaquone;Ranitidine	16-AUG-2022	25-AUG-2022	US	Not Specified	US-STRIDES ARCOLAB LIMITED-2022SP010714	Karim F, Misra A, Sehgal S.. Bronchiolitis obliterans organising pneumonia secondary to tacrolimus toxicity in a pediatric cardiac transplant recipient.. Cardiol-Young. 2022;1-3	-
21246615	-	Rabeprazole;Methyldopa;Tacrolimus;Azathioprine;Prednisolone	Gestational Hypertension;Immunosuppressant Drug Therapy;Prophylaxis Against Gastrointestinal Ulcer	Foetal Exposure During Pregnancy;Premature Baby;Low Birth Weight Baby;Exposure Via Breast Milk	Serious	Hospitalized;Other Outcomes	Male	-	24-AUG-2022	Expedited	1 DAY	2.4 KG	Ranbaxy	Healthcare Professional	Not Specified	-	09-AUG-2022	24-AUG-2022	JP	Not Specified	JP-SUN PHARMACEUTICAL INDUSTRIES LTD-2022R1-351746	Akamine Y, Fujiyama N, Kagaya H, Saito M, Miura H, Terada Y et al. Tacrolimus concentrations after renal transplantation in a mother-neonate dyad: Maternal, neonatal and breast milk measurements. J Clin Pharm Ther. 2021;46:1800-1803	-
21246295	-	Pantoprazole;Aripiprazole;Clozapine	Cascade Stomach;Covid-19 Immunisation;Immunisation;Labour Induction;Schizophrenia	Patent Ductus Arteriosus;Hypospadias;Foetal Exposure During Pregnancy	Serious	Congenital Anomaly	Male	FEB-2022	24-AUG-2022	Expedited	1 DAY	3.37 KG	Teva	Consumer	Not Specified	Dinoprostone;Influvac Tetra;Comirnaty (Tozinameran)	15-AUG-2022	24-AUG-2022	DE	Not Specified	DE-TEVA-2022-DE-2066034	-	-
21233401	-	Pantoprazole;Aripiprazole;Clozapine	Cascade Stomach;Covid-19 Immunisation;Immunisation;Labour Induction;Schizophrenia	Maternal Exposure During Pregnancy;Hypospadias;Patent Ductus Arteriosus	Serious	Congenital Anomaly;Other Outcomes	Male	FEB-2022	24-AUG-2022	Expedited	1 DAY	3.37 KG	Pfizer	Healthcare Professional	Not Specified	Comirnaty (Tozinameran);Influvac Tetra;Dinoprostone	22-AUG-2022	19-AUG-2022	DE	Not Specified	DE-PFIZER INC-202201057563	-	-
21227936	-	Clozapine;Aripiprazole;Pantoprazole	Cascade Stomach;Labour Induction;Schizophrenia	Hypospadias;Patent Ductus Arteriosus;Foetal Exposure During Pregnancy	Serious	Congenital Anomaly;Other Outcomes	Male	FEB-2022	18-AUG-2022	Expedited	1 DAY	3 KG	Torrent	Healthcare Professional	Not Specified	Dinoprostone	08-AUG-2022	18-AUG-2022	DE	Not Specified	DE-TORRENT-00022886	-	-
21220573	-	Clozapine;Aripiprazole;Pantoprazole	Cascade Stomach;Covid-19 Immunisation;Immunisation;Labour Induction;Schizophrenia	Patent Ductus Arteriosus;Foetal Exposure During Pregnancy;Hypospadias	Serious	Other Outcomes;Congenital Anomaly	Male	FEB-2022	17-AUG-2022	Expedited	1 DAY	3.37 KG	Aurobindo	Healthcare Professional	Not Specified	Influvac Tetra;Comirnaty (Tozinameran);Dinoprostone	06-AUG-2022	17-AUG-2022	DE	Not Specified	DE-AUROBINDO-AUR-APL-2022-032065	-	-
21218377	-	Aripiprazole;Pantoprazole;Clozapine	Product Used For Unknown Indication	Patent Ductus Arteriosus;Hypospadias;Foetal Exposure During Pregnancy	Serious	Congenital Anomaly;Other Outcomes	Male	FEB-2022	16-AUG-2022	Expedited	1 DAY	3.37 KG	Otsuka	Healthcare Professional	Not Specified	Influvac Tetra;Dinoprostone	09-AUG-2022	16-AUG-2022	DE	Not Specified	DE-OTSUKA-2022_040316	-	-
21209234	-	Esomeprazole	Gastrooesophageal Reflux Disease;Laryngomalacia	Dyspepsia;Suffocation Feeling;Pain;Vomiting;Off Label Use	Serious	Other Outcomes;Life Threatening	Male	05-AUG-2022	13-AUG-2022	Expedited	1 DAY	Not Specified	Astrazeneca	Consumer	Not Specified	-	09-AUG-2022	13-AUG-2022	Not Specified	Not Specified	BR-AstraZeneca-2022A283425	-	-
18971772	Concerta	Methylphenidate Hydrochloride;Omeprazole;Insulin Nos;Ursodiol;Methylphenidate Hydrochloride;Cyclobenzaprine;Duloxetine Hydrochloride;Domperidone;Ferrous Sulfate;Docusate Sodium;Levothyroxine Sodium	Product Used For Unknown Indication	Respiratory Tract Malformation;Exposure Via Breast Milk;Foetal Exposure During Pregnancy;Pneumonia;Lung Cyst	Serious	Other Outcomes	Female	-	12-AUG-2022	Expedited	1 DAY	3 KG	Johnson And Johnson	Healthcare Professional	Not Specified	-	03-AUG-2022	05-MAR-2021	CA	Not Specified	CA-JNJFOC-20210248290	-	-
14846744	Concerta	Methylphenidate Hydrochloride;Domperidone;Ursodiol;Docusate Sodium;Ferrous Sulfate;Omeprazole;Cyclobenzaprine;Duloxetine;Levothyroxine;Insulin Nos;Methylphenidate	Attention Deficit Hyperactivity Disorder;Depression;Product Used For Unknown Indication	Exposure Via Breast Milk;Respiratory Tract Malformation;Lung Cyst;Pneumonia;Foetal Exposure During Pregnancy;Pulmonary Malformation	Serious	Congenital Anomaly;Other Outcomes	Female	-	04-AUG-2022	Expedited	1 DAY	3 KG	Apotex	Healthcare Professional	Not Specified	-	27-JUL-2022	04-MAY-2018	CA	Not Specified	CA-APOTEX-2018AP012986	Collin Levesque L, El-Ghaddaf Y, Genest M, Jutras M, Leclair G, Weisskopf E, Panchaud A, Ferreira E.. Infant Exposure to Methylphenidate and Duloxetine during Lactation. Breastfeeding Medicine. 2018;13(3):221-225	-
21170517	Butalbital, Acetaminophen, And Caffeine	Acetaminophen\Butalbital\Caffeine;Aripiprazole;Pantoprazole;Lamotrigine;Cyproheptadine	Bipolar Disorder;Gastrooesophageal Reflux Disease;Migraine	Maternal Drugs Affecting Foetus;Pneumothorax;Amniotic Cavity Infection;Exposure During Pregnancy;Maternal Condition Affecting Foetus;Respiratory Distress	Serious	Other Outcomes	Female	16-DEC-2020	03-AUG-2022	Direct	1 DAY	3.1 KG	Fda-Ctu	Healthcare Professional	Not Specified	-	-	03-AUG-2022	Not Specified	Not Specified	-	-	-
20882756	-	Domperidone;Omeprazole;Cyclobenzaprine;Insulin Nos;Levothyroxine;Ursodiol;Docusate Sodium;Duloxetine;Ferrous Sulfate Anhydrous;Methylphenidate	-	Poor Sucking Reflex;Pneumonia;Lung Cyst;Respiratory Tract Malformation;Somnolence;Congenital Anomaly;Foetal Exposure During Pregnancy;Pulmonary Malformation	Serious	Congenital Anomaly;Disabled;Other Outcomes	Female	-	01-AUG-2022	Expedited	1 DAY	Not Specified	Accord	Healthcare Professional	Not Specified	-	24-JUL-2022	27-MAY-2022	CA	Not Specified	CA-Accord-249071	-	-
16021916	Urso;Concerta	Methylphenidate Hydrochloride;Ursodiol;Duloxetine Hydrochloride;Docusate;Ursodiol;Omeprazole;Insulin Nos;Ferrous Sulfate Anhydrous;Domperidone;Levothyroxine;Ferrous Sulfate;Methylphenidate Hydrochloride;Docusate Sodium;Cyclobenzaprine;Duloxetine	Lactation Disorder;Product Used For Unknown Indication	Foetal Exposure During Pregnancy;Pneumonia;Maternal Exposure During Breast Feeding;Somnolence;Respiratory Tract Malformation;Congenital Anomaly;Lung Cyst;Exposure During Pregnancy;Pulmonary Malformation;Exposure Via Breast Milk;Congenital Pulmonary Airway Malformation	Serious	Other Outcomes;Congenital Anomaly	Female	-	30-JUL-2022	Expedited	1 DAY	3 KG	Aurobindo	Healthcare Professional	Not Specified	-	20-JUL-2022	01-MAR-2019	CA	Not Specified	CA-AUROBINDO-AUR-APL-2019-010344	-	-
20521189	Truvada;Isentress	Raltegravir Potassium;Fluconazole;Ethambutol Hydrochloride;Atovaquone;Ramipril;Emtricitabine\Tenofovir Disoproxil Fumarate;Pantoprazole;Clarithromycin	Foetal Exposure During Pregnancy	Phalangeal Hypoplasia;Foetal Exposure During Pregnancy;Congenital Foot Malformation	Serious	Other Outcomes;Congenital Anomaly	Male	02-DEC-2019	26-JUL-2022	Expedited	1 DAY	2.01 KG	Novartis	Healthcare Professional	Not Specified	-	22-JUL-2022	26-FEB-2022	FR	Not Specified	NVSC2022FR039821	-	-
21118734	-	Lansoprazole;Amoxicillin;Clarithromycin	Product Used For Unknown Indication	Hypersensitivity	Serious	Other Outcomes	Male	05-JUL-2022	22-JUL-2022	Expedited	1 DAY	10 KG	Ranbaxy	Healthcare Professional	Not Specified	Unspecified Ingredient;Hydrocortisone;Omeprazole;Gaviscon	07-JUL-2022	22-JUL-2022	GB	Not Specified	GB-SUN PHARMACEUTICAL INDUSTRIES LTD-2022RR-345754	-	-
21103064	-	Lansoprazole;Amoxicillin;Clarithromycin	Product Used For Unknown Indication	Hypersensitivity	Serious	Other Outcomes	Male	05-JUL-2022	20-JUL-2022	Expedited	1 DAY	10 KG	Aurobindo	Healthcare Professional	Not Specified	Hydrocortisone;Gaviscon;Omeprazole	07-JUL-2022	20-JUL-2022	GB	Not Specified	GB-AUROBINDO-AUR-APL-2022-026219	-	-
20533418	Truvada;Isentress	Raltegravir Potassium;Fluconazole;Emtricitabine\Tenofovir Disoproxil Fumarate;Pantoprazole;Ramipril;Atovaquone;Clarithromycin;Ethambutol Hydrochloride	Hiv Infection;Mycobacterium Avium Complex Infection;Neurocryptococcosis;Product Used For Unknown Indication	Small For Dates Baby;Foetal Exposure During Pregnancy;Phalangeal Hypoplasia;Congenital Foot Malformation	Serious	Congenital Anomaly;Other Outcomes	Male	23-MAR-2020	20-JUL-2022	Expedited	1 DAY	2.01 KG	Merck	Healthcare Professional	Not Specified	-	14-JUL-2022	01-MAR-2022	FR	Not Specified	FR-009507513-2202FRA006162	-	-
21089356	-	Lansoprazole;Clarithromycin;Amoxicillin	Product Used For Unknown Indication	Hypersensitivity	Serious	Other Outcomes	Male	05-JUL-2022	15-JUL-2022	Expedited	1 DAY	10 KG	Insud Pharma	Healthcare Professional	Not Specified	Omeprazole;Hydrocortisone;Gaviscon;Unspecified Ingredient	07-JUL-2022	15-JUL-2022	GB	Not Specified	GB-LABORATORIOS LICONSA S.A.-2207GB02738	-	-
21052334	Prevacid 24 Hr	Lansoprazole	Product Used For Unknown Indication	Product Administration Error;Wrong Technique In Product Usage Process	Non-Serious	Non-Serious	Female	DEC-2021	07-JUL-2022	Non-Expedited	1 DAY	Not Specified	Perrigo	Consumer	Not Specified	-	15-DEC-2021	07-JUL-2022	US	Not Specified	US-PERRIGO-21US032588	-	-
20907499	Bricanyl;Creon;Kalydeco;Azactam	Aztreonam;Ivacaftor;Calcium Phosphate, Dibasic, Anhydrous\Magnesium Glycerophosphate\Phosphoric Acid\Sodium Phosphate, Dibasic;Elexacaftor\Ivacaftor\Tezacaftor;Ceftazidime;Pancrelipase Amylase\Pancrelipase Lipase\Pancrelipase Protease;Omeprazole;.Alpha.-Tocopherol Acetate, D-;Terbutaline Sulfate	Cystic Fibrosis;Infection;Pancreatic Failure;Product Used For Unknown Indication;Prophylaxis	Pulmonary Haemorrhage;Neonatal Respiratory Distress Syndrome	Serious	Hospitalized	Female	02-FEB-2021	06-JUL-2022	Expedited	1 DAY	Not Specified	Vertex	Healthcare Professional	Not Specified	Insulin Nos;Aztreonam;Pancreatin	28-JUN-2022	02-JUN-2022	FR	Not Specified	FR-VERTEX PHARMACEUTICALS-2021-003118	Nuytten A, Prevotat A, Rouzic OL, Dekemp J, Gilliot S, Gautier S, et al. Pulmonary hemorrhage in a neonate born to a woman with cystic fibrosis treated with targeted cystic fibrosis transmembrane conductance regulator modulator elexacaftor-tezacaftor-ivacaftor during pregnancy. Therapie. 2022	-
14510336	Prezista;Cotrimoxazole	Sulfamethoxazole\Trimethoprim;Leucovorin Calcium;Prednisone;Methyldopa;Darunavir\Ritonavir;Ritonavir;Darunavir Ethanolate;Dolutegravir;Valganciclovir Hydrochloride;Omeprazole;Emtricitabine\Tenofovir Disoproxil Fumarate	Hiv Infection;Product Used For Unknown Indication	Teratogenicity;Premature Baby;Oesophageal Atresia;Foetal Exposure During Pregnancy	Serious	Hospitalized;Life Threatening;Other Outcomes;Congenital Anomaly	Not Specified	20-MAR-2017	06-JUL-2022	Expedited	1 DAY	Not Specified	Aurobindo	Healthcare Professional	Not Specified	-	21-JUN-2022	09-FEB-2018	PT	Not Specified	PT-AUROBINDO-AUR-APL-2018-005571	-	-
20526141	Truvada;Isentress	Raltegravir Potassium;Emtricitabine\Tenofovir Disoproxil;Pantoprazole;Ramipril;Emtricitabine\Tenofovir Disoproxil Fumarate;Atovaquone;Fluconazole;Clarithromycin;Ethambutol Hydrochloride	Hiv Infection;Mycobacterium Avium Complex Infection;Neurocryptococcosis;Pneumocystis Jirovecii Pneumonia	Phalangeal Hypoplasia;Maternal Exposure During Pregnancy;Congenital Foot Malformation	Serious	Other Outcomes;Congenital Anomaly	Male	19-NOV-2019	23-JUN-2022	Expedited	1 DAY	2.01 KG	Pfizer	Healthcare Professional	Not Specified	-	16-JUN-2022	28-FEB-2022	FR	Not Specified	FR-PFIZER INC-202200301376	-	-
20994029	-	Fluconazole;Heparin Sodium;Warfarin Sodium;Omeprazole	Product Used For Unknown Indication;Prophylaxis;Subclavian Artery Thrombosis	Drug Interaction;Catheter Site Haemorrhage;Haematuria	Serious	Life Threatening	Female	01-MAY-2022	22-JUN-2022	Expedited	1 DAY	Not Specified	Mylan	Healthcare Professional	Not Specified	Amikacin Sulfate	15-JUN-2022	22-JUN-2022	ES	Not Specified	ES-MYLANLABS-2022M1046265	-	-
20990689	-	Warfarin Sodium;Omeprazole;Fluconazole;Heparin Sodium	Product Used For Unknown Indication;Prophylaxis;Subclavian Artery Thrombosis	Catheter Site Haemorrhage;Haematuria	Serious	Life Threatening	Female	01-MAY-2022	22-JUN-2022	Expedited	1 DAY	Not Specified	Aurobindo	Healthcare Professional	Not Specified	Amikacin Sulfate	10-JUN-2022	22-JUN-2022	ES	Not Specified	ES-AUROBINDO-AUR-APL-2022-022435	-	-
20976819	-	Warfarin Sodium;Omeprazole;Fluconazole;Heparin Sodium	Prophylaxis;Subclavian Artery Thrombosis	Catheter Site Haemorrhage;Haematuria	Serious	Life Threatening	Female	01-MAY-2022	17-JUN-2022	Expedited	1 DAY	Not Specified	Astrazeneca	Healthcare Professional	Not Specified	-	14-JUN-2022	17-JUN-2022	Not Specified	Not Specified	ES-AstraZeneca-2022A219955	-	-
18932392	Trikafta;Creon;Azactam	Aztreonam;Pancrelipase Amylase\Pancrelipase Lipase\Pancrelipase Protease;Elexacaftor\Ivacaftor\Tezacaftor;Omeprazole;Ceftazidime	Product Used For Unknown Indication	Pulmonary Haemorrhage Neonatal;Premature Baby;Foetal Exposure During Pregnancy	Serious	Other Outcomes;Life Threatening;Hospitalized	Female	02-FEB-2021	17-JUN-2022	Expedited	1 DAY	Not Specified	Bristol Myers Squibb	Healthcare Professional	Not Specified	Kalydeco;Insulin Nos;.Alpha.-Tocopherol Acetate, D-;Pancreatin;Calcium Phosphate, Dibasic, Anhydrous\Magnesium Glycerophosphate\Phosphoric Acid\Sodium Phosphate, Dibasic;Bricanyl;Ceftazidime	06-JUN-2022	23-FEB-2021	FR	Not Specified	FR-BRISTOL-MYERS SQUIBB COMPANY-BMS-2021-015243	Nuytten A, Prevotat A, Rouzic O, Dekemp J, Gilliot S, Gautier S, et al. Pulmonary hemorrhage in a neonate born to a woman with cystic fibrosis treated with targeted cystic fibrosis transmembrane conductance regulator modulator elexacaftor-tezacaftor-ivacaftor during pregnancy. Therapies. 2022; 10.1016/j.therap.2022.01.020	-
20958313	-	Warfarin Sodium;Fluconazole;Heparin Sodium;Omeprazole	Prophylaxis;Subclavian Artery Thrombosis	Haematuria;Labelled Drug-Drug Interaction Issue;Catheter Site Haemorrhage	Serious	Life Threatening	Female	01-MAY-2022	14-JUN-2022	Expedited	1 DAY	Not Specified	Pfizer	Healthcare Professional	Not Specified	Amikacin Sulfate	13-JUN-2022	14-JUN-2022	ES	Not Specified	ES-PFIZER INC-202200834149	-	-
20957604	-	Fluconazole;Heparin Sodium;Omeprazole;Warfarin Sodium	Product Used For Unknown Indication;Prophylaxis;Subclavian Artery Thrombosis	Catheter Site Haemorrhage;Haematuria	Serious	Life Threatening	Female	01-MAY-2022	14-JUN-2022	Expedited	1 DAY	Not Specified	Novartis	Healthcare Professional	Not Specified	Amikacin Sulfate	13-JUN-2022	14-JUN-2022	ES	Not Specified	NVSC2022ES136081	-	-
20860652	-	Omeprazole	Gastrooesophageal Reflux Disease	Emotional Distress;Oral Administration Complication;Choking	Serious	Other Outcomes	Male	-	23-MAY-2022	Expedited	1 DAY	6 KG	Dexcel	Healthcare Professional	Not Specified	-	12-MAY-2022	23-MAY-2022	GB	Not Specified	GB-DEXPHARM-20220763	-	-
20850858	-	Omeprazole	Gastrooesophageal Reflux Disease	Emotional Distress;Oral Administration Complication;Choking	Serious	Other Outcomes	Male	-	19-MAY-2022	Expedited	1 DAY	6 KG	Breckenridge	Healthcare Professional	Not Specified	-	10-MAY-2022	19-MAY-2022	GB	Not Specified	GB-Breckenridge Pharmaceutical, Inc.-2128965	-	-
20847214	-	Omeprazole	Gastrooesophageal Reflux Disease	Vomiting;Dysphagia;Respiratory Arrest;Product Physical Consistency Issue;Oral Administration Complication;Infantile Spitting Up;Retching;Erythema;Choking;Product Dose Omission Issue;Medication Error	Serious	Other Outcomes;Life Threatening	Male	07-APR-2022	19-MAY-2022	Expedited	1 DAY	5.98 KG	Dexcel	Healthcare Professional	Not Specified	-	05-MAY-2022	19-MAY-2022	GB	Not Specified	GB-DEXPHARM-20220741	-	-
14571363	Cotrimoxazole	Sulfamethoxazole\Trimethoprim;Valganciclovir Hydrochloride;Leucovorin Calcium;Dolutegravir;Methyldopa;Emtricitabine\Tenofovir Disoproxil Fumarate;Omeprazole;Darunavir;Prednisone;Ritonavir	Hiv Infection;Product Used For Unknown Indication	Foetal Exposure During Pregnancy;Premature Baby;Oesophageal Atresia;Teratogenicity	Serious	Congenital Anomaly;Life Threatening;Hospitalized	Not Specified	-	12-MAY-2022	Expedited	1 DAY	Not Specified	Roche	Healthcare Professional	Not Specified	-	09-MAY-2022	26-FEB-2018	PT	Not Specified	PT-ROCHE-2073529	-	-
20803434	-	Omeprazole	Gastrooesophageal Reflux Disease	Dysphagia;Product Dose Omission Issue;Respiratory Arrest;Product Physical Consistency Issue;Retching;Oral Administration Complication;Infantile Spitting Up;Erythema;Medication Error;Choking;Vomiting	Serious	Life Threatening;Other Outcomes	Male	-	09-MAY-2022	Expedited	1 DAY	5.98 KG	Breckenridge	Healthcare Professional	Not Specified	-	04-MAY-2022	09-MAY-2022	GB	Not Specified	GB-Breckenridge Pharmaceutical, Inc.-2128596	-	-
20802829	-	Acebutolol Hydrochloride;Omeprazole	Product Used For Unknown Indication	Sudden Infant Death Syndrome	Serious	Died	Male	-	09-MAY-2022	Expedited	1 DAY	8.9 KG	Perrigo	Healthcare Professional	Not Specified	-	27-APR-2022	09-MAY-2022	FR	Not Specified	FR-PERRIGO-22FR006376	-	-
14656052	Cotrimoxazole	Sulfamethoxazole\Trimethoprim;Emtricitabine\Tenofovir;Darunavir;Dolutegravir;Ritonavir;Prednisone;Omeprazole;Valganciclovir Hydrochloride;Methyldopa;Leucovorin Calcium	Foetal Exposure During Pregnancy	Oesophageal Atresia;Teratogenicity;Premature Baby;Foetal Exposure During Pregnancy	Serious	Congenital Anomaly;Life Threatening;Hospitalized;Other Outcomes	Female	-	09-MAY-2022	Expedited	1 DAY	Not Specified	Novartis	Healthcare Professional	Not Specified	-	06-MAY-2022	19-MAR-2018	PT	Not Specified	PHHY2017PT201765	-	-
14475431	Cotrimoxazole	Sulfamethoxazole\Trimethoprim;Prednisone;Valganciclovir Hydrochloride;Omeprazole;Methyldopa;Darunavir\Ritonavir;Dolutegravir;Emtricitabine\Tenofovir;Leucovorin Calcium	Hiv Infection;Product Used For Unknown Indication	Foetal Exposure During Pregnancy;Premature Baby;Teratogenicity;Oesophageal Atresia	Serious	Congenital Anomaly;Other Outcomes;Hospitalized;Life Threatening	Female	-	09-MAY-2022	Expedited	1 DAY	Not Specified	Astrazeneca	Healthcare Professional	Not Specified	-	06-MAY-2022	01-FEB-2018	Not Specified	Not Specified	PT-AstraZeneca-2018SE12961	-	-
20789477	-	Omeprazole	Gastrooesophageal Reflux Disease	Erythema;Product Dose Omission Issue;Product Physical Consistency Issue;Retching;Infantile Spitting Up;Vomiting;Respiratory Arrest;Choking;Dysphagia;Oral Administration Complication	Serious	Life Threatening;Other Outcomes	Male	07-APR-2022	05-MAY-2022	Expedited	1 DAY	5.98 KG	Novartis	Consumer	Not Specified	-	04-MAY-2022	05-MAY-2022	GB	Not Specified	NVSC2022GB102855	-	-
20680219	-	Dolutegravir;Leucovorin Calcium;Valganciclovir Hydrochloride;Prednisone;Darunavir;Omeprazole;Ritonavir;Sulfamethoxazole\Trimethoprim;Emtricitabine\Tenofovir Disoproxil;Darunavir\Ritonavir;Methyldopa	Hiv Infection;Product Used For Unknown Indication	Teratogenicity;Oesophageal Atresia;Foetal Exposure During Pregnancy;Premature Baby	Serious	Life Threatening;Other Outcomes;Congenital Anomaly;Hospitalized	Not Specified	-	05-MAY-2022	Expedited	1 DAY	Not Specified	Fresenius Kabi	Healthcare Professional	Not Specified	-	25-APR-2022	06-APR-2022	Not Specified	Not Specified	PT-Fresenius Kabi-FK202203902	-	-
20769510	Tc Max (Calcium Carbonate)	Calcium Carbonate;Omeprazole	Gastrooesophageal Reflux Disease	Laryngospasm	Serious	Other Outcomes	Female	13-APR-2022	29-APR-2022	Direct	1 DAY	4.95 KG	Fda-Ctu	Consumer	Not Specified	Omeprazole	-	29-APR-2022	Not Specified	Y	-	-	Yes
20564307	Spiriva Respimat;Xolair;Trandate;Innovair	Beclomethasone Dipropionate\Formoterol;Nicardipine Hydrochloride;Labetalol Hydrochloride;Albuterol;Omalizumab;Tiotropium Bromide;Omeprazole	Asthma;Gastrointestinal Disorder;Hypertension	Foetal Exposure During Pregnancy;Premature Baby	Serious	Hospitalized	Female	07-FEB-2022	28-APR-2022	Expedited	1 DAY	2.44 KG	Boehringer Ingelheim	Healthcare Professional	Not Specified	-	04-MAR-2022	08-MAR-2022	FR	Not Specified	FR-B.I. Pharmaceuticals,Inc./Ridgefield-2022-BI-157504	-	-
20564269	Trandate;Spiriva Respimat;Xolair;Innovair	Beclomethasone Dipropionate\Formoterol;Omalizumab;Omeprazole;Tiotropium Bromide;Labetalol Hydrochloride;Nicardipine Hydrochloride;Albuterol	Asthma;Gastrointestinal Disorder;Hypertension	Foetal Exposure During Pregnancy;Premature Delivery;Foetal Growth Restriction	Serious	Hospitalized	Female	07-FEB-2022	28-APR-2022	Expedited	1 DAY	1.46 KG	Boehringer Ingelheim	Healthcare Professional	Not Specified	-	04-MAR-2022	08-MAR-2022	FR	Not Specified	FR-B.I. Pharmaceuticals,Inc./Ridgefield-2022-BI-157508	-	-
16601582	Urso	Insulin Nos;Ursodiol;Domperidone;Docusate Sodium;Ferrous Sulfate Anhydrous;Duloxetine;Ursodiol;Ferrous Sulfate;Methylphenidate;Duloxetine Hydrochloride;Levothyroxine;Cyclobenzaprine;Omeprazole	Attention Deficit Hyperactivity Disorder;Depression;Foetal Exposure During Pregnancy;Lactation Disorder;Maternal Exposure Timing Unspecified;Product Used For Unknown Indication	Congenital Pulmonary Airway Malformation;Exposure Via Breast Milk;Pneumonia;Lung Cyst;Pulmonary Malformation;Exposure During Pregnancy;Somnolence;Maternal Exposure During Breast Feeding;Congenital Anomaly;Foetal Exposure During Pregnancy;Respiratory Tract Malformation	Serious	Congenital Anomaly;Other Outcomes	Female	-	28-APR-2022	Expedited	1 DAY	3 KG	Apotex	Healthcare Professional	Not Specified	Omeprazole;Insulin Nos;Ursodiol	20-APR-2022	19-JUL-2019	CA	Not Specified	CA-APOTEX-2019AP018355	-	-
20751077	-	Omeprazole	Gastrooesophageal Reflux Disease	Product Name Confusion;Product Packaging Confusion;Wrong Product Administered;Product Dispensing Error	Non-Serious	Non-Serious	Male	05-APR-2022	26-APR-2022	Direct	1 DAY	Not Specified	Fda-Ctu	Consumer	Not Specified	-	-	26-APR-2022	Not Specified	Y	-	-	Yes
14526065	Cotrimoxazole	Sulfamethoxazole\Trimethoprim;Methyldopa;Prednisone;Darunavir;Omeprazole;Valganciclovir Hydrochloride;Darunavir\Ritonavir;Leucovorin Calcium;Emtricitabine\Tenofovir Disoproxil;Ritonavir;Dolutegravir	Hiv Infection;Product Used For Unknown Indication	Foetal Exposure During Pregnancy;Oesophageal Atresia;Teratogenicity;Premature Baby	Serious	Life Threatening;Other Outcomes;Congenital Anomaly;Hospitalized	Not Specified	-	18-APR-2022	Expedited	1 DAY	Not Specified	Mylan	Healthcare Professional	Not Specified	-	14-APR-2022	13-FEB-2018	PT	Not Specified	PT-MYLANLABS-2018M1009143	-	-
20709971	Abilify	Aripiprazole;Lamotrigine;Fluoxetine Hydrochloride;Omeprazole	Product Used For Unknown Indication	Sepsis Neonatal;Foetal Exposure During Pregnancy;Low Birth Weight Baby;Premature Baby;Hypoglycaemia Neonatal	Serious	Hospitalized	Female	23-MAR-2021	14-APR-2022	Expedited	1 DAY	2 KG	Eli Lilly And Co	Consumer	Not Specified	-	04-APR-2022	14-APR-2022	US	Not Specified	US-ELI_LILLY_AND_COMPANY-US202204002258	-	-
17568786	Methadose;Cipralex	Escitalopram Oxalate;Zopiclone;Methadone Hydrochloride;Rabeprazole;Benztropine Mesylate;Quetiapine;Nortriptyline;Gabapentin	Product Used For Unknown Indication	Trismus;Drug Withdrawal Syndrome Neonatal;Foetal Exposure During Pregnancy;Premature Baby	Serious	Hospitalized;Congenital Anomaly	Not Specified	-	08-APR-2022	Expedited	1 DAY	2 KG	Specgx	Healthcare Professional	Not Specified	-	30-MAR-2022	21-MAR-2020	CA	Not Specified	CA-SPECGX-T202000572	-	-
20684199	-	Omeprazole	Gastrooesophageal Reflux Disease	Coeliac Disease	Non-Serious	Non-Serious	Female	-	07-APR-2022	Non-Expedited	1 DAY	Not Specified	Astrazeneca	Consumer	Not Specified	-	05-APR-2022	07-APR-2022	Not Specified	Not Specified	US-AstraZeneca-2022A139627	-	-
20681823	Bupropion Hydrochloride Xl;Cetirizine;Sertraline	Sertraline Hydrochloride;Omeprazole;Cetirizine Hydrochloride;Aripiprazole;Bupropion Hydrochloride;Olanzapine;Lamotrigine	Depression;Dyspepsia;Hypersensitivity	Failure To Thrive;Foetal Exposure During Pregnancy	Serious	Other Outcomes;Hospitalized	Male	11-FEB-2021	07-APR-2022	Expedited	1 DAY	3.8 KG	Aurobindo	Healthcare Professional	Not Specified	-	24-MAR-2022	07-APR-2022	US	Not Specified	US-AUROBINDO-AUR-APL-2022-010810	-	-
20637880	Sertraline;Cetirizine	Cetirizine Hydrochloride;Sertraline Hydrochloride;Bupropion;Omeprazole;Aripiprazole;Lamotrigine;Olanzapine	-	Failure To Thrive	Serious	Other Outcomes;Hospitalized	Male	11-FEB-2021	24-MAR-2022	Direct	1 DAY	3.8 KG	Fda-Ctu	Healthcare Professional	Not Specified	-	-	24-MAR-2022	Not Specified	Not Specified	-	-	-
20611964	Xolair;Trandate;Spiriva;Innovair	Beclomethasone Dipropionate\Formoterol;Tiotropium Bromide Monohydrate;Omeprazole;Labetalol Hydrochloride;Albuterol;Nicardipine Hydrochloride;Omalizumab	Asthma;Gastrointestinal Disorder;Hypertension	Foetal Growth Restriction;Premature Delivery	Serious	Hospitalized	Female	07-FEB-2022	18-MAR-2022	Expedited	1 DAY	1.46 KG	Teva	Healthcare Professional	Not Specified	-	09-MAR-2022	18-MAR-2022	FR	Not Specified	FR-TEVA-2022-FR-2017265	-	-
20611825	Spiriva;Xolair;Innovair;Trandate	Labetalol Hydrochloride;Beclomethasone Dipropionate\Formoterol;Omeprazole;Omalizumab;Albuterol;Tiotropium Bromide Monohydrate;Nicardipine Hydrochloride	Asthma;Gastrointestinal Disorder;Hypertension	Premature Baby	Serious	Hospitalized	Female	07-FEB-2022	18-MAR-2022	Expedited	1 DAY	2.44 KG	Teva	Healthcare Professional	Not Specified	-	09-MAR-2022	18-MAR-2022	FR	Not Specified	FR-TEVA-2022-FR-2017133	-	-
20590324	-	Bisoprolol;Pantoprazole	Asthma;Depression;Facet Joint Syndrome;Gastrooesophageal Reflux Disease;Hypertension;Hypothyroidism;Labour Induction;Thrombosis Prophylaxis	Small For Dates Baby;Atrial Septal Defect;Hypospadias;Foetal Exposure During Pregnancy	Serious	Congenital Anomaly;Other Outcomes	Male	JUL-2021	14-MAR-2022	Expedited	1 DAY	2.08 KG	Mylan	Healthcare Professional	Not Specified	Albuterol;Enoxaparin Sodium;Levothyroxine Sodium;Amitriptyline;Apixaban;Pregabalin;Dinoprostone	07-MAR-2022	14-MAR-2022	DE	Not Specified	DE-MYLANLABS-2022M1017937	-	-
20583554	Innovair;Spiriva Respimat;Trandate;Xolair	Omalizumab;Labetalol Hydrochloride;Omeprazole;Nicardipine Hydrochloride;Tiotropium Bromide;Beclomethasone Dipropionate\Formoterol;Albuterol	Asthma;Gastrointestinal Disorder;Hypertension	Premature Baby	Serious	Hospitalized	Female	07-FEB-2022	11-MAR-2022	Expedited	1 DAY	2.4 KG	Astrazeneca	Healthcare Professional	Not Specified	-	04-MAR-2022	11-MAR-2022	Not Specified	Not Specified	FR-AstraZeneca-2022A099239	-	-
20566572	Biktarvy;Truvada;Tivicay;Vogalene;Vocabria	Metopimazine;Cabotegravir Sodium;Doxylamine Succinate;Rilpivirine;Polyethylene Glycols;Ondansetron;Dolutegravir Sodium;Emtricitabine\Tenofovir Disoproxil Fumarate;Bictegravir Sodium\Emtricitabine\Tenofovir Alafenamide Fumarate;Acetaminophen;Esomeprazole;Emtricitabine\Rilpivirine\Tenofovir Disoproxil Fumarate	Gastrooesophageal Reflux Disease;Hiv Infection;Nausea;Product Used For Unknown Indication;Vomiting	Premature Baby;Foetal Exposure During Pregnancy	Serious	Other Outcomes	Not Specified	2021	08-MAR-2022	Expedited	1 DAY	Not Specified	Mylan	Consumer	Not Specified	-	02-MAR-2022	08-MAR-2022	FR	Not Specified	FR-MYLANLABS-2022M1017351	-	-
20542805	Sulfamethoxazole And Trimethoprim	Sulfamethoxazole\Trimethoprim;Nystatin;Pantoprazole;Meropenem;Hydroxychloroquine;Dexamethasone;Vancomycin	Covid-19	Drug Ineffective For Unapproved Indication;Off Label Use	Serious	Died;Hospitalized	Male	-	02-MAR-2022	Expedited	1 DAY	Not Specified	Lupin	Healthcare Professional	Not Specified	-	23-FEB-2022	02-MAR-2022	IR	Not Specified	IR-LUPIN PHARMACEUTICALS INC.-2022-02879	Cheraghali F, Barati L, Amanian D, Shahkar L, Najafinejad M, Naziri H, et al. A case series of pediatric COVID-19 with complicated symptoms in Iran. Future Virology. 2021;16(10):649-656	-
20493898	-	Pantoprazole;Bisoprolol	Asthma;Depression;Facet Joint Syndrome;Gastrooesophageal Reflux Disease;Hypertension;Hypothyroidism;Labour Induction;Thrombosis Prophylaxis	Hypospadias;Atrial Septal Defect;Small For Dates Baby;Foetal Exposure During Pregnancy	Serious	Other Outcomes;Congenital Anomaly	Male	JUL-2021	21-FEB-2022	Expedited	1 DAY	2.08 KG	Hikma	Healthcare Professional	Not Specified	Dinoprostone;Pregabalin;Enoxaparin Sodium;Levothyroxine Sodium;Amitriptyline;Albuterol;Apixaban	08-FEB-2022	21-FEB-2022	DE	Not Specified	DE-Hikma Pharmaceuticals USA Inc.-DE-H14001-22-56770	-	-
17981810	Tpn	Amino Acids\Dextrose\Electrolytes Nos\Soybean Oil;Lansoprazole;Omeprazole	Nutritional Supplementation;Product Used For Unknown Indication	Hypophosphataemic Osteomalacia;Hypocalcaemia	Serious	Other Outcomes	Female	-	21-FEB-2022	Expedited	1 DAY	Not Specified	Teva	Healthcare Professional	Not Specified	Clobazam;Cholecalciferol;Vitamins	29-JUN-2020	06-JUL-2020	GB	Not Specified	GB-TEVA-2020-GB-1796813	Liddicoat INM, Tighe MP. Supplementation in hypophosphataemic rickets: the bare bones of management. Arch-Dis-Child-Educ-Pract-Ed 2019;104(4):207-210.	-
16083470	Bleomycin	Bleomycin Sulfate;Vinblastine;Ondansetron;Valacyclovir Hydrochloride;Enoxaparin Sodium;Amoxicillin;Dacarbazine;Lansoprazole;Doxorubicin;Prednisone;Dexamethasone	Hodgkin's Disease;Maternal Therapy To Enhance Foetal Lung Maturity;Prophylaxis Of Nausea And Vomiting	Cardiac Failure;Foetal Exposure During Pregnancy	Serious	Other Outcomes	Male	-	21-FEB-2022	Expedited	1 DAY	Not Specified	Teva	Healthcare Professional	Not Specified	-	23-JUN-2020	18-MAR-2019	FR	Not Specified	FR-TEVA-2019-FR-1026334	Pham YV, Cotteret C, Marcais A, Driessen M, Schlatter J, Cisternino S. Maternal ABVD chemotherapy for Hodgkin lymphoma in a dichorionic diamniotic pregnancy. Eur-J-Oncol-Pharm 2018;1 (Suppl. 1)(3):34 abstr. 150.	-
20491266	-	Bisoprolol;Pantoprazole	Asthma;Depression;Facet Joint Syndrome;Gastrooesophageal Reflux Disease;Hypertension;Hypothyroidism;Labour Induction;Thrombosis Prophylaxis	Hypospadias;Small For Dates Baby;Atrial Septal Defect;Foetal Exposure During Pregnancy	Serious	Congenital Anomaly;Other Outcomes	Male	JUL-2021	18-FEB-2022	Expedited	1 DAY	2.08 KG	Pfizer	Healthcare Professional	Not Specified	Amitriptyline;Pregabalin;Dinoprostone;Albuterol;Enoxaparin Sodium;Levothyroxine Sodium;Apixaban	07-FEB-2022	18-FEB-2022	DE	Not Specified	DE-PFIZER INC-202200239617	-	-
20489004	-	Bisoprolol;Pantoprazole	Asthma;Depression;Facet Joint Syndrome;Gastrooesophageal Reflux Disease;Hypertension;Hypothyroidism;Labour Induction;Thrombosis Prophylaxis	Foetal Exposure During Pregnancy;Atrial Septal Defect;Small For Dates Baby;Hypospadias	Serious	Other Outcomes;Congenital Anomaly	Male	02-NOV-2020	18-FEB-2022	Expedited	1 DAY	Not Specified	Teva	Healthcare Professional	Not Specified	Albuterol;Enoxaparin Sodium;Levothyroxine Sodium;Dinoprostone;Pregabalin;Apixaban;Amitriptyline	09-FEB-2022	18-FEB-2022	DE	Not Specified	DE-TEVA-2022-DE-2007549	-	-
20483845	-	Ondansetron;Omeprazole	Acute Promyelocytic Leukaemia;Product Used For Unknown Indication	Tachycardia;Cyanosis;Oxygen Saturation Decreased;Livedo Reticularis;Decreased Eye Contact	Serious	Hospitalized;Other Outcomes	Female	03-AUG-2020	17-FEB-2022	Expedited	1 DAY	Not Specified	Accord	Healthcare Professional	Not Specified	-	07-FEB-2022	17-FEB-2022	FR	Not Specified	FR-Accord-254105	-	-
18971584	Methadose;Escitalopram	Escitalopram Oxalate;Methadone Hydrochloride;Rabeprazole;Nortriptyline;Gabapentin;Quetiapine;Benztropine Mesylate;Zopiclone	Product Used For Unknown Indication	Trismus;Foetal Exposure During Pregnancy;Premature Baby;Drug Withdrawal Syndrome Neonatal	Serious	Congenital Anomaly;Hospitalized	Not Specified	-	17-FEB-2022	Expedited	1 DAY	2 KG	Specgx	Healthcare Professional	Not Specified	-	08-FEB-2022	05-MAR-2021	CA	Not Specified	CA-SPECGX-T202100337	-	-
20468529	-	Bisoprolol;Pantoprazole	Asthma;Depression;Facet Joint Syndrome;Gastrooesophageal Reflux Disease;Hypertension;Hypothyroidism;Labour Induction;Thrombosis Prophylaxis	Foetal Exposure During Pregnancy;Atrial Septal Defect;Small For Dates Baby;Hypospadias	Serious	Other Outcomes;Congenital Anomaly	Male	JUL-2021	14-FEB-2022	Expedited	1 DAY	2 KG	Torrent	Healthcare Professional	Not Specified	Apixaban;Enoxaparin Sodium;Amitriptyline;Pregabalin;Albuterol;Levothyroxine Sodium	03-FEB-2022	14-FEB-2022	DE	Not Specified	DE-TORRENT-00022022	-	-
20467078	-	Bisoprolol;Pantoprazole	Asthma;Depression;Facet Joint Syndrome;Gastrooesophageal Reflux Disease;Hypertension;Hypothyroidism;Labour Induction;Thrombosis Prophylaxis	Foetal Exposure During Pregnancy;Small For Dates Baby;Hypospadias;Atrial Septal Defect	Serious	Other Outcomes;Congenital Anomaly	Male	JUL-2021	14-FEB-2022	Expedited	1 DAY	2.08 KG	Aurobindo	Healthcare Professional	Not Specified	Amitriptyline;Levothyroxine Sodium;Pregabalin;Albuterol;Apixaban;Dinoprostone;Enoxaparin Sodium	02-FEB-2022	14-FEB-2022	DE	Not Specified	DE-AUROBINDO-AUR-APL-2022-003906	-	-
20457903	-	Pantoprazole;Bisoprolol	Product Used For Unknown Indication	Foetal Exposure During Pregnancy;Hypospadias;Small For Dates Baby;Atrial Septal Defect	Serious	Other Outcomes;Congenital Anomaly	Male	JUL-2021	10-FEB-2022	Expedited	1 DAY	2.08 KG	Dr Reddys	Healthcare Professional	Not Specified	Amitriptyline;Enoxaparin Sodium;Levothyroxine Sodium;Apixaban;Albuterol;Pregabalin	05-FEB-2022	10-FEB-2022	DE	Not Specified	DE-drreddys-SPO/GER/22/0146734	-	-
20376462	Biktarvy;Tivicay;Vogalene;Vocabria;Truvada	Emtricitabine\Tenofovir Disoproxil Fumarate;Emtricitabine\Rilpivirine\Tenofovir Disoproxil Fumarate;Cabotegravir Sodium;Acetaminophen;Metopimazine;Doxylamine Succinate;Ondansetron;Polyethylene Glycols;Dolutegravir Sodium;Bictegravir Sodium\Emtricitabine\Tenofovir Alafenamide Fumarate;Esomeprazole;Rilpivirine	Gastrooesophageal Reflux Disease;Hiv Infection;Nausea;Product Used For Unknown Indication;Vomiting	Foetal Exposure During Pregnancy;Premature Baby	Serious	Other Outcomes	Not Specified	2021	05-FEB-2022	Expedited	1 DAY	Not Specified	Johnson And Johnson	Consumer	Not Specified	-	02-FEB-2022	25-JAN-2022	FR	Not Specified	FR-JNJFOC-20220146398	-	-
16481657	Valcyte;Trileptal	Oxcarbazepine;Omeprazole;Valganciclovir Hydrochloride;Levetiracetam;Tacrolimus;Enoxaparin Sodium;Sulfamethoxazole\Trimethoprim	Antibiotic Prophylaxis;Antiviral Prophylaxis;Epilepsy;Immunosuppression;Prophylaxis Against Gastrointestinal Ulcer;Thrombosis Prophylaxis	Hyponatraemia;Hyperkalaemia;Drug Interaction;Electrolyte Imbalance	Serious	Hospitalized	Male	01-APR-2019	03-FEB-2022	Expedited	1 DAY	6.8 KG	Teva	Healthcare Professional	Not Specified	-	19-JUN-2019	27-JUN-2019	CH	Not Specified	CH-TEVA-2019-CH-1067817	-	-
16396841	Trileptal	Oxcarbazepine;Sulfamethoxazole\Trimethoprim;Levetiracetam;Tacrolimus;Omeprazole	-	Cardio-Respiratory Arrest;Hypoaldosteronism;Partial Seizures;Hyponatraemia	Serious	Life Threatening;Other Outcomes;Hospitalized	Male	JAN-2019	01-FEB-2022	Expedited	1 DAY	Not Specified	Teva	Healthcare Professional	Not Specified	Valcyte;Florinef Acetate;Ursodiol;Aspirin;Vimpat;Sodium Chloride;Amlodipine;Enoxaparin Sodium;Magnesium;Iron Polymaltose	09-SEP-2020	06-JUN-2019	CH	Not Specified	CH-TEVA-2019-CH-1058844	-	-
16092736	Dextrose;Bleomycin	Bleomycin Sulfate;Ondansetron;Cyclophosphamide;Dextrose Monohydrate;Caffeine;Enoxaparin;Amoxicillin;Prednisone;Vinblastine;Dacarbazine;Sodium Chloride;Dexamethasone;Lansoprazole;Doxorubicin;Valacyclovir Hydrochloride;Rituximab	Foetal Exposure During Pregnancy;Hodgkin's Disease;Product Used For Unknown Indication;Prophylaxis Of Nausea And Vomiting	Cardiomyopathy;Drug Interaction;Premature Baby;Cardiac Dysfunction;Troponin Increased;Cardiotoxicity;Off Label Use;Foetal Exposure During Pregnancy	Serious	Other Outcomes;Hospitalized	Male	2017	23-JAN-2022	Expedited	1 DAY	2.03 KG	Aurobindo	Healthcare Professional	Not Specified	-	11-JAN-2022	19-MAR-2019	FR	Not Specified	FR-AUROBINDO-AUR-APL-2018-060733	Pham Y V; Cotteret C; Marcais A; Driessen M; Schlatter J; Cisternino S.. MATERNAL ABVD CHEMOTHERAPY FOR HODGKIN LYMPHOMA IN A DICHORIONIC DIAMNIOTIC PREGNANCY.. 4th Edition of the European Conference of Oncology Pharmacy. 2018;1(supp1):34 abstr.150	-
18631603	Dextrose;Bleomycin	Bleomycin Sulfate;Lansoprazole;Dextrose Monohydrate;Valacyclovir Hydrochloride;Dexamethasone;Sodium Chloride;Dacarbazine;Vinblastine;Ondansetron;Enoxaparin;Doxorubicin;Amoxicillin;Prednisone	Antibiotic Therapy;Hodgkin's Disease;Product Used For Unknown Indication;Prophylaxis Of Nausea And Vomiting	Foetal Exposure During Pregnancy;Premature Baby;Maternal Exposure During Pregnancy	Serious	Other Outcomes	Female	2017	19-JAN-2022	Expedited	1 DAY	1.785 KG	Aurobindo	Healthcare Professional	Not Specified	-	10-JAN-2022	18-DEC-2020	FR	Not Specified	FR-AUROBINDO-AUR-APL-2020-027988	Cotteret C, Pham Y-V, Marcais A, Driessen M, Cisternino S, Schlatter J. Maternal ABVD chemotherapy for Hodgkin lymphoma in a dichorionic diamniotic pregnancy: A case report. BMC Pregnancy and Childbirth. 2020;20(1)	-
18202998	-	Ondansetron;Omeprazole	Acute Promyelocytic Leukaemia;Product Used For Unknown Indication	Product Use In Unapproved Indication;Decreased Eye Contact;Cyanosis;Tachycardia;Livedo Reticularis;Oxygen Saturation Decreased	Serious	Other Outcomes;Hospitalized	Female	03-AUG-2020	12-JAN-2022	Expedited	1 DAY	Not Specified	Fresenius Kabi	Healthcare Professional	Not Specified	-	10-JAN-2022	27-AUG-2020	FR	Not Specified	FR-Fresenius Kabi-FK202008667	-	-
18158189	-	Ondansetron;Omeprazole	Acute Promyelocytic Leukaemia;Product Used For Unknown Indication	Oxygen Saturation Decreased;Cyanosis;Decreased Eye Contact;Livedo Reticularis;Product Use In Unapproved Indication;Tachycardia	Serious	Other Outcomes;Hospitalized	Female	03-AUG-2020	12-JAN-2022	Expedited	1 DAY	Not Specified	Novartis	Healthcare Professional	Not Specified	-	10-JAN-2022	17-AUG-2020	FR	Not Specified	NVSC2020FR224509	-	-
18145791	-	Omeprazole;Ondansetron	Acute Promyelocytic Leukaemia;Product Used For Unknown Indication	Product Use In Unapproved Indication;Livedo Reticularis;Cyanosis;Decreased Eye Contact;Oxygen Saturation Decreased;Tachycardia	Serious	Other Outcomes;Hospitalized	Female	03-AUG-2020	06-JAN-2022	Expedited	1 DAY	Not Specified	Mylan	Healthcare Professional	Not Specified	-	03-JAN-2022	13-AUG-2020	FR	Not Specified	FR-MYLANLABS-2020M1070605	-	-
20225162	-	Levothyroxine;Insulin Nos;Omeprazole;Duloxetine;Methylphenidate;Domperidone;Cyclobenzaprine;Ursodiol;Docusate;Ferrous Sulfate	Product Used For Unknown Indication	Pulmonary Malformation;Poor Sucking Reflex	Serious	Other Outcomes;Congenital Anomaly	Female	-	23-DEC-2021	Expedited	1 DAY	Not Specified	Apotex	Healthcare Professional	Not Specified	-	13-DEC-2021	23-DEC-2021	CA	Not Specified	CA-APOTEX-2021AP046755	-	-
20187610	-	Levothyroxine;Methylphenidate;Domperidone;Duloxetine Hydrochloride;Cyclobenzaprine;Omeprazole;Docusate Sodium;Insulin Nos;Ursodiol;Ferrous Sulfate Anhydrous	Lactation Disorder;Product Used For Unknown Indication	Respiratory Tract Malformation;Somnolence;Pneumonia;Lung Cyst;Pulmonary Malformation;Foetal Exposure During Pregnancy	Serious	Other Outcomes;Congenital Anomaly	Female	-	15-DEC-2021	Expedited	1 DAY	3 KG	Eli Lilly And Co	Consumer	Not Specified	-	02-DEC-2021	15-DEC-2021	CA	Not Specified	CA-ELI_LILLY_AND_COMPANY-CA202112003136	-	-
18230292	Methadone;Escitalopram	Escitalopram Oxalate;Rabeprazole;Zopiclone;Methadone Hydrochloride;Quetiapine;Gabapentin;Nortriptyline;Benztropine	Product Used For Unknown Indication	Sleep Disorder;Foetal Exposure During Pregnancy;Tremor;Muscle Tone Disorder;Trismus;Crying;Drug Withdrawal Syndrome Neonatal;Premature Baby	Serious	Other Outcomes;Congenital Anomaly;Hospitalized	Not Specified	-	07-DEC-2021	Expedited	1 DAY	2 KG	Alvogen	Healthcare Professional	Not Specified	-	22-NOV-2021	04-SEP-2020	CA	Not Specified	CA-ALVOGEN-2020-ALVOGEN-114111	-	-
20134921	-	Nifedipine;Tocilizumab;Folic Acid;Bisoprolol;Aspirin;Omeprazole;Carbamazepine	Epilepsy;Gastrooesophageal Reflux Disease;Maternal Hypertension Affecting Foetus;Prophylaxis Of Neural Tube Defect;Takayasu's Arteritis	Exposure Via Breast Milk;Hypoglycaemia Neonatal	Serious	Other Outcomes	Male	01-NOV-2021	01-DEC-2021	Expedited	1 DAY	2.3 KG	Astrazeneca	Healthcare Professional	Not Specified	-	21-NOV-2021	01-DEC-2021	Not Specified	Not Specified	GB-AstraZeneca-2021A848891	-	-
20127772	-	Carbamazepine;Nifedipine;Bisoprolol;Omeprazole;Folic Acid;Tocilizumab	Epilepsy;Gastrooesophageal Reflux Disease;Maternal Hypertension Affecting Foetus;Prophylaxis Of Neural Tube Defect;Takayasu's Arteritis	Hypoglycaemia Neonatal;Foetal Exposure During Pregnancy;Exposure Via Breast Milk	Serious	Other Outcomes;Hospitalized	Male	01-NOV-2021	29-NOV-2021	Expedited	1 DAY	2.3 KG	Mylan	Healthcare Professional	Not Specified	-	21-NOV-2021	29-NOV-2021	GB	Not Specified	GB-MYLANLABS-2021M1087022	-	-
20098372	-	Omeprazole	Reflux Gastritis	Discoloured Vomit	Serious	Other Outcomes	Male	-	22-NOV-2021	Expedited	1 DAY	Not Specified	Dexcel	Healthcare Professional	Not Specified	Butylscopolamine Bromide;Dioralyte;Chloral Hydrate;Domperidone;Acetaminophen;Baclofen;Clonidine;Levetiracetam	07-NOV-2021	22-NOV-2021	GB	Not Specified	GB-DEXPHARM-20211966	-	-
20081091	-	Omeprazole	Duodenal Ulcer;Reflux Gastritis	Discoloured Vomit	Serious	Other Outcomes	Male	-	17-NOV-2021	Expedited	1 DAY	Not Specified	Insud Pharma	Healthcare Professional	Not Specified	Acetaminophen;Chloral Hydrate;Baclofen;Clonidine;Domperidone;Dioralyte;Butylscopolamine Bromide;Levetiracetam	04-NOV-2021	17-NOV-2021	GB	Not Specified	GB-LABORATORIOS LICONSA S.A.-2111GB02600	-	-
20074662	Propranolol	Propranolol Hydrochloride;Spironolactone;Trametinib;Furosemide;Omeprazole	Cardiac Failure;Cardiac Hypertrophy;Effusion;Obstruction;Product Used For Unknown Indication	Dehydration;Hypernatraemia	Serious	Hospitalized	Not Specified	-	16-NOV-2021	Expedited	1 DAY	Not Specified	Mylan	Healthcare Professional	Not Specified	-	08-NOV-2021	16-NOV-2021	DE	Not Specified	DE-MYLANLABS-2021M1082493	-	-
19778887	Methadone	Zopiclone;Methadone Hydrochloride;Nortriptyline;Benztropine Mesylate;Quetiapine Fumarate;Rabeprazole;Gabapentin;Escitalopram Oxalate	-	Sleep Disorder;Tremor;Foetal Exposure During Pregnancy;Premature Baby;Drug Withdrawal Syndrome Neonatal;Crying;Muscle Tone Disorder;Drug Abuser;Drug Withdrawal Syndrome;Trismus	Serious	Other Outcomes;Hospitalized;Congenital Anomaly	Not Specified	-	11-NOV-2021	Expedited	1 DAY	2 KG	Accord	Healthcare Professional	Not Specified	-	29-OCT-2021	02-SEP-2021	CA	Not Specified	CA-Accord-236547	-	-
20040919	-	Omeprazole	-	Retching;Medication Error;Infantile Spitting Up	Serious	Other Outcomes	Female	-	07-NOV-2021	Expedited	1 DAY	11.33 KG	Dexcel	Healthcare Professional	Not Specified	-	25-OCT-2021	07-NOV-2021	GB	Not Specified	GB-DEXPHARM-20211844	-	-
20030972	-	Esomeprazole	Gastrooesophageal Reflux Disease;Oesophagitis;Product Used For Unknown Indication	Abdominal Pain Upper;Screaming;Therapeutic Product Effect Decreased;Product Use Issue	Serious	Hospitalized	Male	-	03-NOV-2021	Expedited	1 DAY	Not Specified	Astrazeneca	Healthcare Professional	Not Specified	Gaviscon	23-OCT-2021	03-NOV-2021	Not Specified	Not Specified	FR-AstraZeneca-2021A794942	-	-
19993576	Vecuronium;Piperacillin And Tazobactam;Methadone;Rocuronium;Hydroxyzine;Cefepime;Dopamine;Heparin	Heparin Sodium;Hydromorphone;Unspecified Ingredient;Sulfamethoxazole\Trimethoprim;Dexmedetomidine;Dopamine Hydrochloride;Fluconazole;Cefepime Hydrochloride;Propofol;Ketamine;Acetylcysteine;Magnesium Sulfate;Albuterol;Omeprazole;Rocuronium Bromide;Hydroxyzine Hydrochloride;Diazepam;Clonidine;Naloxone;Diphenhydramine;Furosemide;Ceftriaxone;Polyethylene Glycols;Acetaminophen;Calcium Gluconate;Dexame…	Product Used For Unknown Indication	Hepatic Function Abnormal	Serious	Other Outcomes	Female	-	26-OCT-2021	Expedited	1 DAY	Not Specified	Hikma	Healthcare Professional	Not Specified	-	12-OCT-2021	26-OCT-2021	US	Not Specified	US-HIKMA PHARMACEUTICALS USA INC.-US-H14001-21-04557	-	-
19960479	Losec;Symbicort;Pulmicort Turbuhaler	Budesonide;Budesonide\Formoterol Fumarate Dihydrate;Budesonide\Formoterol Fumarate Dihydrate;Omeprazole	-	Quadriplegia;Impaired Gastric Emptying;Dysphagia;Pneumonia;Gastrooesophageal Reflux Disease;Product Administration Error;Intellectual Disability;Epilepsy	Serious	Other Outcomes;Disabled	Female	-	15-OCT-2021	Expedited	1 DAY	Not Specified	Astrazeneca	Consumer	Not Specified	-	09-OCT-2021	15-OCT-2021	BR	Not Specified	BR-ASTRAZENECA-2021A768138	-	-
19920550	-	Docusate Sodium;Levothyroxine;Ursodiol;Duloxetine Hydrochloride;Methylphenidate;Ferrous Sulfate;Insulin Nos;Cyclobenzaprine;Omeprazole;Domperidone	Lactation Disorder;Product Used For Unknown Indication	Somnolence;Pneumonia;Pulmonary Malformation;Lung Cyst;Exposure Via Breast Milk;Foetal Exposure During Pregnancy	Serious	Congenital Anomaly	Female	-	05-OCT-2021	Expedited	1 DAY	Not Specified	Eli Lilly And Co	Consumer	Not Specified	-	23-SEP-2021	05-OCT-2021	CA	Not Specified	CA-ELI_LILLY_AND_COMPANY-CA202109009914	-	-
18223214	Escitalopram;Methadone	Gabapentin;Methadone Hydrochloride;Benztropine Mesylate;Rabeprazole;Quetiapine;Escitalopram Oxalate;Zopiclone;Nortriptyline	Ex-Drug Abuser;Product Used For Unknown Indication;Seizure	Premature Baby;Trismus;Foetal Exposure During Pregnancy;Drug Withdrawal Syndrome Neonatal	Serious	Hospitalized;Congenital Anomaly	Not Specified	-	29-SEP-2021	Expedited	1 DAY	2 KG	Astrazeneca	Healthcare Professional	Not Specified	-	21-SEP-2021	02-SEP-2020	CA	Not Specified	CA-ASTRAZENECA-2020SF08510	Not reported. Not reported. Not reported	-
19833295	-	Prednisolone;Esomeprazole	Gastrointestinal Disorder;Spinal Muscular Atrophy	Drug Intolerance;Vomiting;Troponin Increased	Serious	Hospitalized	Female	09-AUG-2021	14-SEP-2021	Expedited	1 DAY	7.8 KG	Astrazeneca	Healthcare Professional	Not Specified	Zolgensma;Meticortelone	08-SEP-2021	15-SEP-2021	MX	Not Specified	MX-ASTRAZENECA-2021A721464	-	-
19818056	Escitalopram;Boostrix	Tetanus Toxoid, Reduced Diphtheria Toxoid And Acellular Pertussis Vaccine, Adsorbed Antigens;Omeprazole;Escitalopram Oxalate;Quetiapine Fumarate;Folic Acid	Borderline Personality Disorder;Depression;Immunisation;Product Used For Unknown Indication;Prophylaxis Of Neural Tube Defect	Cleft Lip And Palate;Foetal Exposure During Pregnancy	Serious	Hospitalized;Congenital Anomaly;Other Outcomes	Male	-	11-SEP-2021	Expedited	1 DAY	3.34 KG	Lupin	Healthcare Professional	Not Specified	-	27-AUG-2021	11-SEP-2021	DE	Not Specified	DE-LUPIN PHARMACEUTICALS INC.-2021-16646	-	-
18298234	-	Ferrous Sulfate;Insulin Nos;Ferrous Sulfate Anhydrous;Levothyroxine;Domperidone;Cyclobenzaprine;Docusate;Ursodiol;Duloxetine;Docusate Sodium;Omeprazole;Methylphenidate	Attention Deficit Hyperactivity Disorder;Depression;Exposure During Pregnancy;Foetal Exposure During Pregnancy;Lactation Disorder;Maternal Exposure Timing Unspecified;Product Used For Unknown Indication	Lung Cyst;Respiratory Tract Malformation;Somnolence;Exposure Via Breast Milk;Congenital Anomaly;Maternal Exposure During Breast Feeding;Pneumonia;Foetal Exposure During Pregnancy;Pulmonary Malformation	Serious	Other Outcomes;Congenital Anomaly	Female	-	10-SEP-2021	Expedited	1 DAY	3.2 KG	Astrazeneca	Healthcare Professional	Not Specified	-	03-SEP-2021	22-SEP-2020	CA	Not Specified	CA-ASTRAZENECA-2020SF19330	NOT REPORTED. NOT REPORTED.	-
19811521	Hydroxyzine;Cefepime;Heparin;Methadone;Piperacillin And Tazobactam;Vecuronium;Dopamine;Rocuronium	Rocuronium Bromide;Magnesium Sulfate;Acetaminophen;Diphenhydramine;Sennosides;Chloral Hydrate;Dopamine Hydrochloride;Vecuronium Bromide;Clonidine;Ketamine;Risperidone;Calcium Gluconate;Pantoprazole;Epinephrine;Naloxone;Ibuprofen;Sodium Chloride;Dexamethasone;Omeprazole;Vancomycin;Ceftriaxone;Piperacillin Sodium\Tazobactam Sodium;Unspecified Ingredient;Methadone Hydrochloride;Heparin Sodium;Fentan…	Pain;Toxicity To Various Agents	Off Label Use;Toxicity To Various Agents;Hepatic Function Abnormal	Serious	Hospitalized;Life Threatening	Female	-	09-SEP-2021	Expedited	1 DAY	10.8 KG	Cb Fleet	Healthcare Professional	Not Specified	-	23-AUG-2021	09-SEP-2021	US	Not Specified	US-C B FLEET CO INC-202108-US-002949	Rootring E, Sargel C, Tobias J. Acute Hepatic Dysfunction Related to Chronic Acetaminophen Administration. J Pediatr Pharmacol Ther.. 2021;26(5):497-501. doi:10.5863/1551-6776-26.5.497	-
19810347	Losec	Omeprazole	Gastrooesophageal Reflux Disease;Ill-Defined Disorder	Diarrhoea;Dermatitis Diaper	Serious	Other Outcomes	Male	23-AUG-2021	09-SEP-2021	Expedited	1 DAY	10 KG	Astrazeneca	Healthcare Professional	Not Specified	Calpol	02-SEP-2021	09-SEP-2021	GB	Not Specified	GB-ASTRAZENECA-2021A716999	-	-
19787172	Propranolol	Propranolol Hydrochloride;Omeprazole;Furosemide;Trametinib;Spironolactone	Cardiac Failure;Cardiac Hypertrophy;Effusion;Obstruction;Product Used For Unknown Indication	Dehydration;Product Administered To Patient Of Inappropriate Age;Off Label Use;Hypernatraemia	Serious	Hospitalized	Not Specified	-	03-SEP-2021	Expedited	1 DAY	Not Specified	Pierre Fabre Medicament	Healthcare Professional	Not Specified	-	24-AUG-2021	03-SEP-2021	DE	Not Specified	DE-PFM-2021-08476	-	-
19787110	Esomeprazole.	Esomeprazole Magnesium;Omeprazole;Prochlorperazine;Cyclizine	Hyperemesis Gravidarum	Low Birth Weight Baby;Foetal Exposure During Pregnancy	Serious	Other Outcomes	Not Specified	-	03-SEP-2021	Expedited	1 DAY	2.38 KG	Mylan	Healthcare Professional	Not Specified	Albuterol Sulfate	30-AUG-2021	03-SEP-2021	IE	Not Specified	IE-MYLANLABS-2021M1057665	-	-
19773096	Propranolol	Propranolol Hydrochloride;Omeprazole;Trametinib;Spironolactone;Furosemide	Cardiac Failure;Cardiac Hypertrophy;Effusion;Obstruction;Product Used For Unknown Indication	Hypernatraemia;Dehydration	Serious	Hospitalized	Not Specified	-	01-SEP-2021	Expedited	1 DAY	Not Specified	Astrazeneca	Healthcare Professional	Not Specified	-	25-AUG-2021	01-SEP-2021	DE	Not Specified	DE-ASTRAZENECA-2021A697662	-	-
19294888	-	Lansoprazole	Product Used For Unknown Indication	Hepatic Enzyme Increased	Serious	Hospitalized	Female	2020	27-AUG-2021	Expedited	1 DAY	4 KG	Takeda	Healthcare Professional	Not Specified	-	27-AUG-2021	24-MAY-2021	CA	Not Specified	CA-TAKEDA-2021TUS031851	-	-
19727192	Propranolol	Propranolol Hydrochloride;Spironolactone;Trametinib;Furosemide;Omeprazole	Cardiac Failure;Cardiac Hypertrophy;Effusion;Obstruction;Product Used For Unknown Indication	Hypernatraemia;Dehydration	Serious	Hospitalized	Not Specified	-	19-AUG-2021	Expedited	1 DAY	Not Specified	Novartis	Healthcare Professional	Not Specified	-	07-JUL-2021	19-AUG-2021	DE	Not Specified	NVSC2021DE186734	-	-
19692298	-	Aspirin Dl-Lysine\Glycine;Esomeprazole	Abortion Spontaneous;Gastrooesophageal Reflux Disease	Foetal Exposure During Pregnancy;Autism Spectrum Disorder	Serious	Congenital Anomaly	Male	2016	12-AUG-2021	Expedited	1 HR	Not Specified	Astrazeneca	Healthcare Professional	Not Specified	-	30-JUL-2021	12-AUG-2021	FR	Not Specified	FR-ASTRAZENECA-2021A654377	-	-
19649106	-	Lansoprazole	Gastrooesophageal Reflux Disease	Wrong Technique In Product Usage Process;Sneezing;Product Administered To Patient Of Inappropriate Age;Dyspnoea;Cough;Incorrect Product Administration Duration;Drug Ineffective For Unapproved Indication;Condition Aggravated;Vomiting;Increased Viscosity Of Upper Respiratory Secretion	Non-Serious	Non-Serious	Female	JUL-2020	03-AUG-2021	Non-Expedited	1 HR	9.52 KG	Dexcel	Consumer	Not Specified	-	26-MAR-2021	03-AUG-2021	US	Not Specified	US-DEXPHARM-20210421	-	-
19623936	-	Lansoprazole;Prednisolone	Gastritis Prophylaxis;Immunosuppression	Dyspnoea;Pallor;Increased Bronchial Secretion	Serious	Other Outcomes;Hospitalized	Male	01-JUL-2021	28-JUL-2021	Expedited	1 HR	4.44 KG	Mylan	Healthcare Professional	Not Specified	-	20-JUL-2021	28-JUL-2021	GB	Not Specified	GB-MYLANLABS-2021M1045406	-	-
18644419	-	Omeprazole;Micafungin Sodium	Gastrooesophageal Reflux Disease	Sepsis;Peritonitis;Duodenal Perforation	Serious	Other Outcomes	Female	-	28-JUL-2021	Expedited	1 HR	Not Specified	Astrazeneca	Healthcare Professional	Not Specified	Hydrocortisone;Vancomycin;Dexmedetomidine;Meropenem	19-JUL-2021	21-DEC-2020	JP	Not Specified	JP-ASTRAZENECA-2020SF69742	Otsuka R, et al. Duodenal perforation associated with Candida albicans infection in infants with extremely low gestational ages : a report of two cases. Journal of Japan Society for Neonatal Health and Development 2020;32(2):454-458.	-
19595065	Zolgensma	Onasemnogene Abeparvovec-Xioi;Prednisolone;Lansoprazole	Gastritis Prophylaxis;Immunosuppression;Spinal Muscular Atrophy	Increased Bronchial Secretion;Pallor;Respiratory Failure;Dyspnoea;Increased Upper Airway Secretion	Serious	Hospitalized;Other Outcomes	Male	01-JUL-2021	22-JUL-2021	Expedited	1 HR	4.44 KG	Takeda	Healthcare Professional	Not Specified	-	11-JUL-2021	22-JUL-2021	GB	Not Specified	GB-TAKEDA-2021TJP063109	-	-
19586664	-	Omeprazole	Cystic Fibrosis;Product Used For Unknown Indication	Thrombocytopenia Neonatal;Product Use Issue	Serious	Other Outcomes	Not Specified	-	20-JUL-2021	Expedited	1 HR	Not Specified	Novartis	Healthcare Professional	Not Specified	Ivacaftor	15-JUL-2021	20-JUL-2021	GB	Not Specified	NVSC2021GB160245	Davies JC, Wainwright CE, Sawicki GS, Higgins MN, Campbell D, Harris C et al.. Ivacaftor in Infants aged 4 to less than 12 months with cystic fibrosis and a gating mutation. AMERICAN JOURNAL OF RESPIRATORY AND CRITICAL CARE MEDICINE. 2021;203(5):585-93	-
19580784	Zolgensma	Onasemnogene Abeparvovec-Xioi;Lansoprazole;Prednisolone	Gastritis Prophylaxis;Immunosuppression;Spinal Muscular Atrophy	Increased Bronchial Secretion	Serious	Other Outcomes	Male	01-JUL-2021	20-JUL-2021	Expedited	1 HR	4.44 KG	Teva	Healthcare Professional	Not Specified	-	11-JUL-2021	20-JUL-2021	GB	Not Specified	GB-TEVA-2021-GB-1932811	-	-
19575575	Sertraline	Sertraline Hydrochloride;Dexamethasone;Capecitabine;Pantoprazole;Levetiracetam	Brain Oedema;Breast Cancer Metastatic;Depression;Epilepsy;Gastrointestinal Disorder Prophylaxis	Foetal Growth Restriction;Maternal Exposure During Pregnancy;Premature Baby	Serious	Other Outcomes	Female	17-JUL-2020	19-JUL-2021	Expedited	1 HR	Not Specified	Ucb	Healthcare Professional	Not Specified	-	07-JUL-2021	19-JUL-2021	SI	Not Specified	SI-UCBSA-2021033293	-	-
19555587	Zolgensma	Onasemnogene Abeparvovec-Xioi;Prednisolone;Lansoprazole	Gastritis Prophylaxis;Immunosuppression;Spinal Muscular Atrophy	Increased Bronchial Secretion	Serious	Other Outcomes	Male	01-JUL-2021	15-JUL-2021	Expedited	1 HR	4.44 KG	Strides	Healthcare Professional	Not Specified	-	12-JUL-2021	15-JUL-2021	GB	Not Specified	GB-STRIDES ARCOLAB LIMITED-2021SP024886	-	-
19515349	Prevacid Solutab	Lansoprazole	Product Used For Unknown Indication	Product Use Issue;No Adverse Event	Non-Serious	Non-Serious	Not Specified	-	09-JUL-2021	Non-Expedited	1 HR	Not Specified	Takeda	Healthcare Professional	Not Specified	Pepcid	07-JUL-2021	09-JUL-2021	US	Not Specified	US-TAKEDA-2021TUS042614	-	-
19379062	Losec	Omeprazole	Gastrooesophageal Reflux Disease;Impaired Gastric Emptying	Pneumonia;Off Label Use;Dysphagia	Serious	Hospitalized	Female	14-MAY-2021	25-JUN-2021	Expedited	1 MTH	Not Specified	Astrazeneca	Consumer	Not Specified	Albuterol;Levocetirizine;Keppra;Nitrazepam;Trileptal;Phenobarbital;Beclomethasone Dipropionate;Domperidone	16-JUN-2021	07-JUN-2021	BR	Not Specified	BR-ASTRAZENECA-2021A488698	-	-
19436485	-	Lansoprazole	Gastrooesophageal Reflux Disease;Insomnia;Relaxation Therapy;Seasonal Allergy;Seizure	Salivary Hypersecretion;Incorrect Route Of Product Administration;Product Administered To Patient Of Inappropriate Age;Wrong Technique In Product Usage Process;Incorrect Product Administration Duration	Non-Serious	Non-Serious	Male	MAY-2020	18-JUN-2021	Non-Expedited	1 MTH	11.34 KG	Perrigo	Consumer	Not Specified	Singulair;Clonidine;Clobazam;Claritin	12-JUN-2020	18-JUN-2021	US	Not Specified	US-PERRIGO-20US008640	-	-
19386189	Escitalopram;Methadone	Methadone Hydrochloride;Zopiclone;Benztropine Mesylate;Quetiapine;Nortriptyline;Gabapentin;Escitalopram Oxalate;Rabeprazole	Ex-Drug Abuser;Product Used For Unknown Indication	Drug Withdrawal Syndrome Neonatal;Trismus;Foetal Exposure During Pregnancy;Premature Baby	Serious	Congenital Anomaly;Hospitalized	Not Specified	-	08-JUN-2021	Expedited	1 MTH	2 KG	Apotex	Healthcare Professional	Not Specified	-	27-MAY-2021	08-JUN-2021	CA	Not Specified	CA-APOTEX-2021AP013216	-	-
19329545	Sertraline	Sertraline Hydrochloride;Levetiracetam;Capecitabine;Dexamethasone;Pantoprazole	Brain Oedema;Breast Cancer Metastatic;Depression;Epilepsy;Prophylaxis	Premature Baby;Foetal Growth Restriction;Foetal Exposure During Pregnancy	Serious	Other Outcomes	Female	15-NOV-2020	28-MAY-2021	Expedited	1 MTH	Not Specified	Teva	Healthcare Professional	Not Specified	-	17-MAY-2021	28-MAY-2021	SI	Not Specified	SI-TEVA-2021-SI-1915847	-	-
19244144	-	Albuterol;Dexamethasone;Albuterol Sulfate\Ipratropium Bromide;Omeprazole;Acetylcysteine	Eosinophilic Oesophagitis;Product Used For Unknown Indication;Traumatic Lung Injury	Drug Ineffective	Serious	Other Outcomes	Male	-	12-MAY-2021	Expedited	1 MTH	Not Specified	Aurobindo	Healthcare Professional	Not Specified	Acetaminophen;Budesonide;Ibuprofen;Ceftriaxone;Albuterol;Vancomycin;Prednisolone;Sodium Chloride	03-MAY-2021	12-MAY-2021	US	Not Specified	US-AUROBINDO-AUR-APL-2021-018608	Davis GW, Lockett CJ, Charny G.. Mysterious Cause of Respiratory Failure and Multilobar Atelectasis in a 17-Month-Old Male.. MILITARY MEDICINE. 2020;185:e1329-1333	-
19164930	Escitalopram;Methadone	Methadone Hydrochloride;Benztropine;Zopiclone;Nortriptyline;Rabeprazole;Escitalopram Oxalate;Quetiapine;Gabapentin	Foetal Exposure During Pregnancy	Foetal Exposure During Pregnancy;Drug Withdrawal Syndrome Neonatal;Tremor;Premature Baby;Trismus;Crying;Muscle Tone Disorder;Sleep Disorder	Serious	Congenital Anomaly;Hospitalized	Not Specified	-	05-MAY-2021	Expedited	1 MTH	2 KG	Eisai	Healthcare Professional	Not Specified	-	28-APR-2021	21-APR-2021	CA	Not Specified	CA-EISAI MEDICAL RESEARCH-EC-2021-091269	-	-
19211742	-	Dexamethasone;Omeprazole;Acetylcysteine;Albuterol\Ipratropium Bromide;Albuterol	Eosinophilic Oesophagitis;Pneumonia Aspiration;Symptomatic Treatment;Traumatic Lung Injury	Off Label Use;Drug Ineffective	Serious	Hospitalized	Male	-	04-MAY-2021	Expedited	1 MTH	Not Specified	Mylan	Healthcare Professional	Not Specified	Sodium Chloride;Ibuprofen;Ceftriaxone;Acetaminophen;Vancomycin	26-APR-2021	04-MAY-2021	US	Not Specified	US-MYLANLABS-2021M1025968	Davis GW, Lockett CJ, Charny G. Mysterious Cause of Respiratory Failure and Multilobar Atelectasis in a 17-Month-Old Male. Mil-Med 2020;185(7):e1329-e1333.	-
19210496	Cefotaxime	Cefotaxime Sodium;Vancomycin Hydrochloride;Ampicillin;Phenytoin;Ceftriaxone;Acetaminophen;Lacosamide;Phenobarbital;Omeprazole	Seizure	Drug Reaction With Eosinophilia And Systemic Symptoms	Serious	Other Outcomes	Female	-	04-MAY-2021	Expedited	1 MTH	Not Specified	Ranbaxy	Healthcare Professional	Not Specified	-	19-APR-2021	04-MAY-2021	US	Not Specified	US-SUN PHARMACEUTICAL INDUSTRIES LTD-2021R1-294453	Dahl AR, Knoebel EE, Lloyd RM,. DRESS Following FIRES: A Clinical Conundrum. Clin Pediatr. 2018;57(12):1479-1482	-
19182456	-	Pantoprazole	-	Product Use Issue;Drug Hypersensitivity	Non-Serious	Non-Serious	Male	-	26-APR-2021	Non-Expedited	1 MTH	Not Specified	Pfizer	Consumer	Not Specified	-	26-MAR-2021	26-APR-2021	US	Not Specified	US-PFIZER INC-2021361049	-	-
19145921	Escitalopram;Methadose Sugar-Free	Methadone Hydrochloride;Nortriptyline;Escitalopram Oxalate;Quetiapine;Zopiclone;Benztropine Mesylate;Rabeprazole;Gabapentin	Product Used For Unknown Indication	Foetal Exposure During Pregnancy;Muscle Tone Disorder;Tremor;Drug Withdrawal Syndrome Neonatal;Premature Baby;Crying;Trismus;Sleep Disorder	Serious	Hospitalized;Congenital Anomaly	Not Specified	-	16-APR-2021	Expedited	1 MTH	2 KG	Teva	Consumer	Not Specified	-	07-APR-2021	16-APR-2021	CA	Not Specified	CA-TEVA-2021-CA-1900804	-	-
19145718	Escitalopram;Methadone	Methadone Hydrochloride;Nortriptyline;Quetiapine;Rabeprazole;Gabapentin;Escitalopram Oxalate;Benztropine Mesylate;Zopiclone	Ex-Drug Abuser;Product Used For Unknown Indication	Trismus;Drug Withdrawal Syndrome Neonatal;Premature Baby;Foetal Exposure During Pregnancy	Serious	Congenital Anomaly;Hospitalized	Not Specified	-	16-APR-2021	Expedited	1 MTH	2 KG	Teva	Healthcare Professional	Not Specified	-	07-APR-2021	16-APR-2021	CA	Not Specified	CA-TEVA-2021-CA-1900819	-	-
19145717	Methadone;Escitalopram	Escitalopram Oxalate;Quetiapine Fumarate;Methadone Hydrochloride;Rabeprazole;Nortriptyline;Gabapentin;Benztropine Mesylate;Zopiclone	Drug Abuser;Product Used For Unknown Indication;Seizure	Muscle Tone Disorder;Tremor;Crying;Trismus;Drug Withdrawal Syndrome Neonatal;Premature Baby;Drug Withdrawal Syndrome;Foetal Exposure During Pregnancy;Sleep Disorder	Serious	Hospitalized;Other Outcomes;Congenital Anomaly	Not Specified	-	16-APR-2021	Expedited	1 MTH	2 KG	Teva	Healthcare Professional	Not Specified	-	07-APR-2021	16-APR-2021	CA	Not Specified	CA-TEVA-2021-CA-1900524	-	-
19118270	Esomeprazole.	Esomeprazole Magnesium;Omeprazole;Prochlorperazine;Cyclizine	Foetal Exposure During Pregnancy	Foetal Exposure During Pregnancy;Low Birth Weight Baby	Serious	Other Outcomes	Not Specified	-	10-APR-2021	Expedited	1 MTH	2.38 KG	Novartis	Healthcare Professional	Not Specified	-	31-MAR-2021	10-APR-2021	IE	Not Specified	NVSC2021IE073261	-	-
19117624	-	Prochlorperazine;Esomeprazole;Omeprazole;Cyclizine	Hyperemesis Gravidarum	Foetal Exposure During Pregnancy;Low Birth Weight Baby	Serious	Other Outcomes	Not Specified	-	09-APR-2021	Expedited	1 MTH	Not Specified	Teva	Healthcare Professional	Not Specified	-	01-APR-2021	09-APR-2021	IE	Not Specified	IE-TEVA-2021-IE-1898838	-	-
18288338	-	Ursodiol;Methylphenidate;Omeprazole;Duloxetine;Levothyroxine;Ferrous Sulfate;Insulin Nos;Cyclobenzaprine;Docusate Sodium;Domperidone	Lactation Disorder;Product Used For Unknown Indication	Foetal Exposure During Pregnancy;Pneumonia;Pulmonary Malformation;Maternal Exposure During Breast Feeding;Somnolence;Lung Cyst	Serious	Other Outcomes;Congenital Anomaly	Female	-	02-APR-2021	Expedited	1 MTH	Not Specified	Astrazeneca	Healthcare Professional	Not Specified	-	29-MAR-2021	21-SEP-2020	CA	Not Specified	CA-ASTRAZENECA-2020SF18455	NOT REPORTED.	-
18989233	-	Omeprazole	Dyspepsia	Wrong Technique In Product Usage Process;Infantile Back Arching;Diarrhoea;Mucous Stools;Haematochezia	Serious	Other Outcomes	Male	28-FEB-2021	29-MAR-2021	Expedited	1 MTH	9.5 KG	Aurobindo	Consumer	Not Specified	-	19-MAR-2021	10-MAR-2021	US	Not Specified	US-AUROBINDO-AUR-APL-2021-009616	-	-
17569794	Methadone;Escitalopram	Escitalopram Oxalate;Methadone Hydrochloride;Rabeprazole;Quetiapine;Nortriptyline;Gabapentin;Benztropine Mesylate;Zopiclone	Product Used For Unknown Indication;Seizure	Foetal Exposure During Pregnancy;Drug Withdrawal Syndrome Neonatal;Premature Baby;Trismus	Serious	Hospitalized;Congenital Anomaly	Not Specified	-	23-MAR-2021	Expedited	1 MTH	2 KG	Aurobindo	Healthcare Professional	Not Specified	-	12-MAR-2021	23-MAR-2020	CA	Not Specified	CA-AUROBINDO-AUR-APL-2020-013673	-	-
19029257	-	Omeprazole;Azathioprine;Prednisone	Drug Therapy;Myasthenia Gravis	Platelet Count Decreased;Anaemia;Foetal Exposure During Pregnancy;Lymphopenia;Maternal Exposure During Breast Feeding;Neutropenia;Immunosuppression	Serious	Other Outcomes	Female	-	18-MAR-2021	Expedited	1 MTH	2.67 KG	Teva	Healthcare Professional	Not Specified	-	08-MAR-2021	18-MAR-2021	US	Not Specified	US-TEVA-2021-US-1890374	Blanco J, Yates A. Maternal Immunosuppression for Myasthenia Gravis Mimicking SCID on Newborn Screening. J-Allergy-Clin-Immunol 2021;147 (Suppl.)(2):AB72 abstr. 225.	-
18971201	Escitalopram;Methadose	Methadone Hydrochloride;Quetiapine;Gabapentin;Escitalopram Oxalate;Nortriptyline;Rabeprazole;Zopiclone;Benztropine Mesylate	Product Used For Unknown Indication	Foetal Exposure During Pregnancy;Crying;Muscle Tone Disorder;Trismus;Tremor;Sleep Disorder;Drug Withdrawal Syndrome Neonatal;Premature Baby	Serious	Hospitalized;Congenital Anomaly	Not Specified	-	05-MAR-2021	Expedited	1 MTH	2 KG	Specgx	Consumer	Not Specified	-	23-FEB-2021	05-MAR-2021	CA	Not Specified	CA-SPECGX-T202100336	-	-
18963461	-	Prednisone;Azathioprine;Omeprazole	Drug Therapy;Myasthenia Gravis	Anaemia;Platelet Count Decreased;Immunosuppression;Lymphopenia;Maternal Exposure During Breast Feeding;Foetal Exposure During Pregnancy;Neutropenia	Serious	Other Outcomes	Female	-	03-MAR-2021	Expedited	1 MTH	Not Specified	Mylan	Healthcare Professional	Not Specified	-	24-FEB-2021	03-MAR-2021	US	Not Specified	US-MYLANLABS-2021M1013042	Blanco J, Yates A. Maternal Immunosuppression for Myasthenia Gravis Mimicking SCID on Newborn Screening. J-Allergy-Clin-Immunol 2021;147 (Suppl.)(2):AB72 abstr. 225.	-
18962118	Creon;Azactam;Trikafta	Elexacaftor\Ivacaftor\Tezacaftor;Omeprazole;Aztreonam;Pancrelipase Amylase\Pancrelipase Lipase\Pancrelipase Protease;Ceftazidime	Cystic Fibrosis;Infection;Pancreatic Failure;Prophylaxis	Pulmonary Haemorrhage	Serious	Hospitalized	Female	02-FEB-2021	02-MAR-2021	Expedited	1 MTH	Not Specified	Ranbaxy	Healthcare Professional	Not Specified	-	16-FEB-2021	02-MAR-2021	FR	Not Specified	FR-SUN PHARMACEUTICAL INDUSTRIES LTD-2021RR-283641	-	-
18953734	Creon;Trikafta;Azactam	Aztreonam;Elexacaftor\Ivacaftor\Tezacaftor;Pancrelipase Amylase\Pancrelipase Lipase\Pancrelipase Protease;Ceftazidime;Omeprazole	Cystic Fibrosis;Infection;Pancreatic Failure;Prophylaxis	Pulmonary Haemorrhage	Serious	Hospitalized	Female	02-FEB-2021	01-MAR-2021	Expedited	1 MTH	Not Specified	Teva	Healthcare Professional	Not Specified	-	21-FEB-2021	01-MAR-2021	FR	Not Specified	FR-TEVA-2021-FR-1884306	-	-
18944201	-	Azathioprine;Omeprazole;Prednisone	Foetal Exposure During Pregnancy	Foetal Exposure During Pregnancy;Combined Immunodeficiency;Exposure Via Breast Milk	Serious	Other Outcomes	Female	-	26-FEB-2021	Expedited	1 MTH	Not Specified	Novartis	Healthcare Professional	Not Specified	-	25-FEB-2021	26-FEB-2021	US	Not Specified	NVSC2021US044414	Blanco J, Yates A, Faaaai MD. Maternal immunosuppression for myasthenia gravis mimicking SCID on newborn screening. JOURNAL OF ALLERGY AND CLINICAL IMMUNOLOGY. 2021	-
18543420	Dextrose	Lansoprazole;Dextrose Monohydrate;Doxorubicin;Valacyclovir Hydrochloride;Bleomycin Hydrochloride;Dacarbazine;Prednisone;Amoxicillin;Dexamethasone;Ondansetron;Enoxaparin Sodium;Vinblastine Sulfate;Sodium Chloride	Antibiotic Therapy;Hodgkin's Disease;Product Used For Unknown Indication;Prophylaxis Of Nausea And Vomiting	Premature Baby;Foetal Exposure During Pregnancy	Serious	Other Outcomes	Female	2017	18-FEB-2021	Expedited	1 MTH	1.79 KG	Takeda	Healthcare Professional	Not Specified	-	17-DEC-2020	24-NOV-2020	FR	Not Specified	FR-TAKEDA-2020TJP014286	Cotteret C, Pham YV, Marcais A, Driessen M, Cisternino S, Schlatter J.. Maternal ABVD chemotherapy for Hodgkin lymphoma in a dichorionic diamniotic pregnancy: a case report. BMC pregnancy childbirth. 2020;20(1):231	-
17881932	Dextrose;Bleomycin	Bleomycin Sulfate;Amoxicillin;Vincristine;Prednisone;Dexamethasone;Enoxaparin;Sodium Chloride;Dacarbazine;Dextrose Monohydrate;Valacyclovir Hydrochloride;Ondansetron;Cyclophosphamide;Vinblastine;Doxorubicin;Rituximab;Lansoprazole	Antibiotic Therapy;Foetal Exposure During Pregnancy;Hodgkin's Disease;Product Used For Unknown Indication;Prophylaxis Of Nausea And Vomiting	Foetal Exposure During Pregnancy;Off Label Use;Cardiotoxicity;Troponin Increased;Premature Baby;Cardiomyopathy;Cardiac Dysfunction;Drug Interaction	Serious	Hospitalized;Other Outcomes	Male	2017	15-JAN-2021	Expedited	1 MTH	1.79 KG	Mylan	Healthcare Professional	Not Specified	Caffeine	11-JAN-2021	10-JUN-2020	FR	Not Specified	FR-MYLANLABS-2020M1055343	Cotteret C, Pham Y-V, Marcais A, Driessen M, Cisternino S, Schlatter J. et al. Maternal ABVD chemotherapy for Hodgkin lymphoma in a dichorionic diamniotic pregnancy: A case report. BMC Pregnancy and Childbirth. 2020;20(1):231	-
18665544	-	Esomeprazole	Gastrooesophageal Reflux Disease	Eating Disorder	Serious	Other Outcomes	Female	-	26-DEC-2020	Expedited	1 MTH	Not Specified	Astrazeneca	Consumer	Not Specified	-	15-DEC-2020	26-DEC-2020	FR	Not Specified	FR-ASTRAZENECA-2020SF72089	-	-
18657815	-	Esomeprazole	Gastrooesophageal Reflux Disease;Product Used For Unknown Indication	Gastrointestinal Viral Infection;Prescribed Overdose;Product Use Issue;Off Label Use;Vomiting;Hepatic Enzyme Increased;Product Preparation Issue	Serious	Hospitalized	Male	01-DEC-2020	23-DEC-2020	Expedited	1 MTH	3.1 KG	Astrazeneca	Consumer	Not Specified	Sodium Alginate	09-NOV-2020	23-DEC-2020	FR	Not Specified	FR-ASTRAZENECA-2020SF52734	-	-
17334412	Zolpidem;Metformin	Metformin Hydrochloride;Albuterol;Acetaminophen;Fluticasone;Salmeterol;Nicotine;Zolpidem Tartrate;Clobetasol;Lorazepam;Progesterone;Omeprazole;Insulin Glargine	Assisted Fertilisation;Asthma;Dyspepsia;Gestational Diabetes;Product Used For Unknown Indication;Pyrexia;Sleep Disorder	Maternal Exposure During Pregnancy;Off Label Use;Oligohydramnios;Product Use Issue	Serious	Other Outcomes	Female	-	21-DEC-2020	Expedited	1 MTH	Not Specified	Dr Reddys	Healthcare Professional	Not Specified	-	14-DEC-2020	28-JAN-2020	DE	Not Specified	DE-DRREDDYS-GER/GER/20/0118923	-	-
18636670	Bleomycin;Dextrose	Dextrose Monohydrate;Vinblastine Sulfate;Amoxicillin;Sodium Chloride;Prednisone;Dexamethasone;Valacyclovir Hydrochloride;Enoxaparin Sodium;Bleomycin Sulfate;Ondansetron;Lansoprazole;Doxorubicin Hydrochloride;Dacarbazine	Antibiotic Therapy;Hodgkin's Disease;Product Used For Unknown Indication;Prophylaxis Of Nausea And Vomiting	Premature Baby;Foetal Exposure During Pregnancy	Serious	Other Outcomes	Female	-	18-DEC-2020	Expedited	1 MTH	1.78 KG	Mylan	Healthcare Professional	Not Specified	-	08-DEC-2020	18-DEC-2020	FR	Not Specified	FR-MYLANLABS-2020M1102432	Cotteret C, Pham YV, Marcais A, Driessen M, Cisternino S, Schlatter J... Maternal ABVD chemotherapy for Hodgkin lymphoma in a dichorionic diamniotic pregnancy: a case report. BMC Pregnancy Childbirth. 2020;20 (1)	-
18620602	Bleomycin;Dextrose	Dextrose Monohydrate;Dacarbazine;Bleomycin Sulfate;Amoxicillin;Lansoprazole;Valacyclovir Hydrochloride;Prednisone;Vinblastine Sulfate;Dexamethasone;Enoxaparin Sodium;Ondansetron;Doxorubicin;Sodium Chloride	Antibiotic Therapy;Hodgkin's Disease;Product Used For Unknown Indication;Prophylaxis Of Nausea And Vomiting	Foetal Exposure During Pregnancy;Premature Baby	Serious	Other Outcomes	Female	-	15-DEC-2020	Expedited	1 MTH	1.78 KG	Bausch And Lomb	Healthcare Professional	Not Specified	-	01-DEC-2020	15-DEC-2020	FR	Not Specified	FR-BAUSCH-BL-2020-035506	-	-
18612469	-	Lansoprazole	Gastrooesophageal Reflux Disease	Rash Erythematous;Rash Papular	Non-Serious	Non-Serious	Male	13-NOV-2020	14-DEC-2020	Non-Expedited	1 MTH	7 KG	Mylan	Consumer	Not Specified	-	16-NOV-2020	14-DEC-2020	US	Not Specified	US-MYLANLABS-2020M1096196	-	-
6772616	Buprenex;Methadone;Metformin	Metformin Hydrochloride;Phenobarbital;Cefazolin;Glipizide;Methadone Hydrochloride;Buprenorphine Hydrochloride;Ranitidine;Metoclopramide;Acetaminophen;Omeprazole	Drug Withdrawal Syndrome Neonatal;Gastrooesophageal Reflux Disease;Paronychia;Product Used For Unknown Indication;Type 2 Diabetes Mellitus	Pyloric Stenosis;Gastrooesophageal Reflux Disease;Aminoaciduria;Hypotonia Neonatal;Paronychia;Cytomegalovirus Infection;Subdural Haemorrhage;Generalised Tonic-Clonic Seizure;Infantile Vomiting;Hypozincaemia;Off Label Use;Developmental Delay;Hepatitis Acute	Serious	Hospitalized;Other Outcomes	Female	21-NOV-2005	14-DEC-2020	Expedited	1 MTH	Not Specified	Reckitt Benckiser	Healthcare Professional	Not Specified	-	07-DEC-2020	26-SEP-2008	US	Not Specified	US-RB-004310-08	Walter K. Kraft, Eric Gibson, Kevin Dysart, Vidula S. Damle, Jennifer L. LaRusso, Jay S. Greenspan, David E. Moody, Karol Kaltenbach, Michelle E. Ehrlich. Sublingual Buprenorphine for Treatment of Neonatal Abstinence Syndrome: A Randomized Trial. Pediatrics. 2008;122:e601-e607	-
16041138	Bleomycin;Dextrose	Dacarbazine;Dextrose Monohydrate;Enoxaparin;Dexamethasone;Bleomycin Sulfate;Valacyclovir Hydrochloride;Doxorubicin;Lansoprazole;Prednisone;Ondansetron;Vinblastine;Amoxicillin;Sodium Chloride	Foetal Exposure During Pregnancy	Premature Baby;Foetal Exposure During Pregnancy	Serious	Other Outcomes	Female	2017	09-DEC-2020	Expedited	1 MTH	1.78 KG	Novartis	Healthcare Professional	Not Specified	-	07-DEC-2020	06-MAR-2019	FR	Not Specified	PHHY2019FR047061	Pham YV, Cotteret C, Marcais A, Driessen M, Schlatter J, Cisternino S. Maternal ABVD chemotherapy for Hodgkin lymphoma in a dichorionic diamniotic pregnancy. EUROPEAN JOURNAL OF ONCOLOGY PHARMACY. 2018;1(3):34	-
18576413	Bleomycin;Dextrose	Dextrose Monohydrate;Enoxaparin Sodium;Doxorubicin Hydrochloride;Amoxicillin;Ondansetron;Bleomycin Sulfate;Dacarbazine;Vinblastine Sulfate;Sodium Chloride;Dexamethasone;Valacyclovir Hydrochloride;Lansoprazole;Prednisone	Antibiotic Therapy;Hodgkin's Disease;Product Used For Unknown Indication;Prophylaxis Of Nausea And Vomiting	Premature Baby;Foetal Exposure During Pregnancy	Serious	Other Outcomes	Female	-	03-DEC-2020	Expedited	1 MTH	1.78 KG	Fresenius Kabi	Healthcare Professional	Not Specified	-	30-NOV-2020	03-DEC-2020	FR	Not Specified	FR-FRESENIUS KABI-FK202012725	-	-
18571952	Prevacid	Lansoprazole	Gastrooesophageal Reflux Disease;Stridor	Condition Aggravated;Erythema;Eczema Impetiginous;Skin Exfoliation;Wound Infection;Dry Skin;Pruritus;Eczema;Rash	Serious	Other Outcomes	Female	-	02-DEC-2020	Expedited	1 MTH	5 KG	Takeda	Healthcare Professional	Not Specified	-	30-NOV-2020	02-DEC-2020	CA	Not Specified	CA-TAKEDA-2020TUS054448	-	-
18504900	-	Ondansetron;Omeprazole	Prophylaxis;Prophylaxis Of Nausea And Vomiting	Oxygen Saturation Decreased;Altered State Of Consciousness;Tachycardia	Serious	Life Threatening;Hospitalized;Other Outcomes	Female	31-JUL-2020	15-NOV-2020	Expedited	1 MTH	8.5 KG	Aurobindo	Healthcare Professional	Not Specified	-	03-NOV-2020	15-NOV-2020	FR	Not Specified	FR-AUROBINDO-AUR-APL-2020-056266	-	-
18473779	-	Esomeprazole	Gastrooesophageal Reflux Disease	Eye Oedema;Lip Oedema	Serious	Hospitalized	Male	15-SEP-2020	06-NOV-2020	Expedited	1 MTH	6.1 KG	Astrazeneca	Healthcare Professional	Not Specified	-	03-NOV-2020	06-NOV-2020	FR	Not Specified	FR-ASTRAZENECA-2020SF44734	-	-
18378148	-	Ceftriaxone;Phenytoin Sodium;Clindamycin;Acetaminophen;Omeprazole;Ceftazidime;Ibuprofen;Carbamazepine;Ondansetron;Clonazepam	Product Used For Unknown Indication;Seizure	Drug-Induced Liver Injury	Serious	Other Outcomes	Not Specified	-	13-OCT-2020	Non-Expedited	1 MTH	Not Specified	Lupin	Healthcare Professional	Not Specified	-	13-JUL-2020	13-OCT-2020	BH	Not Specified	BH-LUPIN PHARMACEUTICALS INC.-2020-03627	Sridharan K, Daylami AA, Ajjawi R, Ajooz HAMA.. Drug-Induced Liver Injury in Critically Ill Children Taking Antiepileptic Drugs: A Retrospective Study.. Current Therapeutic research. 2020;92:1-8	-
18289405	-	Levothyroxine;Omeprazole;Ferrous Sulfate;Domperidone;Duloxetine;Ursodiol;Insulin Nos;Cyclobenzaprine;Methylphenidate;Docusate Sodium	Product Used For Unknown Indication	Somnolence;Maternal Exposure During Breast Feeding;Foetal Exposure During Pregnancy;Pulmonary Malformation;Lung Cyst;Pneumonia	Serious	Other Outcomes;Congenital Anomaly	Female	-	21-SEP-2020	Expedited	1 MTH	Not Specified	Astrazeneca	Healthcare Professional	Not Specified	-	14-SEP-2020	21-SEP-2020	CA	Not Specified	CA-ASTRAZENECA-2020SF19226	-	-
16357408	Trileptal	Oxcarbazepine;Omeprazole;Tacrolimus;Sulfamethoxazole\Trimethoprim;Levetiracetam	Epilepsy;Product Used For Unknown Indication	Hypoaldosteronism;Respiratory Arrest;Hyponatraemia;Partial Seizures;Cardio-Respiratory Arrest;Immunosuppressant Drug Level Increased	Serious	Other Outcomes;Hospitalized;Life Threatening	Male	JAN-2019	18-SEP-2020	Expedited	1 MTH	Not Specified	Astellas	Consumer	Not Specified	Vimpat;Magnesium;Sodium Chloride;Iron Polymaltose;Aspirin;Ursodiol;Amlodipine;Enoxaparin Sodium;Valcyte	09-SEP-2020	27-MAY-2019	CH	Not Specified	CH-ASTELLAS-2019US021870	-	-
18266703	Losec	Omeprazole;Dietary Supplement	-	Diarrhoea Haemorrhagic;Poor Feeding Infant	Serious	Other Outcomes	Female	03-SEP-2020	15-SEP-2020	Expedited	1 MTH	Not Specified	Teva	Consumer	Not Specified	-	06-SEP-2020	15-SEP-2020	IL	Not Specified	IL-TEVA-2020-IL-1826417	-	-
18263326	Escitalopram;Methadose Sugar-Free	Methadone Hydrochloride;Quetiapine;Rabeprazole;Benztropine;Zopiclone;Escitalopram Oxalate;Nortriptyline;Gabapentin	Product Used For Unknown Indication	Muscle Tone Disorder;Foetal Exposure During Pregnancy;Premature Baby;Trismus;Crying;Tremor;Drug Withdrawal Syndrome Neonatal;Sleep Disorder	Serious	Hospitalized;Congenital Anomaly	Not Specified	-	14-SEP-2020	Expedited	1 MTH	Not Specified	Alvogen	Consumer	Not Specified	-	30-AUG-2020	14-SEP-2020	CA	Not Specified	CA-ALVOGEN-2020-ALVOGEN-114242	-	-
18177070	Percocet;Abilify;Synthroid;Cymbalta;Lantus;Apidra;Creon	Pancrelipase Amylase\Pancrelipase Lipase\Pancrelipase Protease;Insulin Glulisine;Insulin Glargine;Duloxetine Hydrochloride;Levothyroxine Sodium;Aripiprazole;Acetaminophen\Oxycodone Hydrochloride;Omeprazole	Maternal Exposure Timing Unspecified	Transient Tachypnoea Of The Newborn;Neonatal Respiratory Distress;Extrapyramidal Disorder;Sepsis;Neonatal Intestinal Dilatation;Jaundice;Poor Feeding Infant;Premature Baby;Hypoglycaemia;Dyskinesia;Haemangioma;Foetal Exposure During Pregnancy	Serious	Other Outcomes;Hospitalized	Male	05-OCT-2016	14-SEP-2020	Expedited	1 MTH	Not Specified	Abbvie	Consumer	Not Specified	-	08-SEP-2020	21-AUG-2020	US	Not Specified	US-ABBVIE-20K-163-3527972-00	-	-
16357757	Trileptal	Oxcarbazepine;Tacrolimus;Omeprazole;Sulfamethoxazole\Trimethoprim;Levetiracetam	Product Used For Unknown Indication	Hyponatraemia;Partial Seizures;Cardio-Respiratory Arrest;Hypoaldosteronism	Serious	Hospitalized;Other Outcomes;Life Threatening	Male	JAN-2019	11-SEP-2020	Expedited	1 MTH	Not Specified	Novartis	Healthcare Professional	Not Specified	Florinef Acetate;Amlodipine;Enoxaparin Sodium;Aspirin;Sodium Chloride;Ursodiol;Vimpat;Valcyte;Magnesium	09-SEP-2020	27-MAY-2019	CH	Not Specified	PHHY2019CH116744	-	-
18254688	-	Omeprazole	Product Used For Unknown Indication	Accidental Overdose	Serious	Other Outcomes	Not Specified	14-JUL-2020	10-SEP-2020	Expedited	1 MTH	8 KG	Mylan	Healthcare Professional	Not Specified	-	02-SEP-2020	10-SEP-2020	GB	Not Specified	GB-MYLANLABS-2020M1076759	-	-
18246644	-	Ondansetron;Omeprazole	Prophylaxis;Prophylaxis Of Nausea And Vomiting	Oxygen Saturation Decreased;Altered State Of Consciousness;Tachycardia	Serious	Hospitalized;Life Threatening	Female	31-JUL-2020	09-SEP-2020	Expedited	1 MTH	8.5 KG	Mylan	Healthcare Professional	Not Specified	-	31-AUG-2020	09-SEP-2020	FR	Not Specified	FR-MYLANLABS-2020M1076432	-	-
18241096	-	Omeprazole	Product Used For Unknown Indication	Accidental Overdose	Serious	Other Outcomes	Not Specified	14-JUL-2020	08-SEP-2020	Expedited	1 MTH	8 KG	Dr Reddys	Healthcare Professional	Not Specified	-	01-SEP-2020	08-SEP-2020	GB	Not Specified	GB-DRREDDYS-GER/UKI/20/0126504	-	-
18122185	-	Minoxidil;Omeprazole	Gastrooesophageal Reflux Disease	Hypertrichosis;Product Formulation Issue	Serious	Other Outcomes	Male	08-JUL-2020	08-SEP-2020	Expedited	1 MTH	7 KG	Teva	Healthcare Professional	Not Specified	-	30-AUG-2020	07-AUG-2020	ES	Not Specified	ES-TEVA-2020-ES-1810128	-	-
17943731	-	Esomeprazole	Gastrooesophageal Reflux Disease	Anger;Product Use Issue;Abnormal Behaviour;Drug Dependence	Serious	Other Outcomes	Female	MAY-2020	04-SEP-2020	Expedited	1 WEEK	Not Specified	Astrazeneca	Healthcare Professional	Not Specified	-	26-AUG-2020	25-JUN-2020	FR	Not Specified	FR-ASTRAZENECA-2020SE79871	-	-
18214617	-	Ondansetron;Omeprazole	Prophylaxis;Prophylaxis Of Nausea And Vomiting	Altered State Of Consciousness;Oxygen Saturation Decreased;Tachycardia	Serious	Life Threatening;Hospitalized	Female	31-JUL-2020	31-AUG-2020	Expedited	1 WEEK	8.5 KG	Fresenius Kabi	Healthcare Professional	Not Specified	-	26-AUG-2020	31-AUG-2020	FR	Not Specified	FR-FRESENIUS KABI-FK202008871	-	-
18213262	-	Ondansetron;Omeprazole	Hyperemesis Gravidarum	Foetal Exposure During Pregnancy;Gastrointestinal Malformation	Serious	Congenital Anomaly	Male	2019	31-AUG-2020	Expedited	1 WEEK	3.92 KG	Mylan	Healthcare Professional	Not Specified	-	20-AUG-2020	31-AUG-2020	FR	Not Specified	FR-MYLANLABS-2020M1073657	-	-
17919242	Dextrose	Dextrose Monohydrate;Doxorubicin;Enoxaparin Sodium;Sodium Chloride;Dacarbazine;Amoxicillin;Vinblastine Sulfate;Dexamethasone;Vinblastine;Lansoprazole;Prednisone;Bleomycin Hydrochloride;Valacyclovir Hydrochloride;Ondansetron	Antibiotic Therapy;Foetal Exposure During Pregnancy;Hodgkin's Disease;Product Used For Unknown Indication;Prophylaxis Of Nausea And Vomiting	Cardiac Dysfunction;Foetal Exposure During Pregnancy;Premature Baby;Cardiotoxicity;Drug Interaction;Troponin Increased;Off Label Use	Serious	Hospitalized;Other Outcomes	Male	2017	31-AUG-2020	Expedited	1 YR	2.03 KG	Takeda	Healthcare Professional	Not Specified	Caffeine	25-AUG-2020	20-JUN-2020	FR	Not Specified	FR-TAKEDA-2019TEU003669	Pham Y, Schlatter J, Cotteret C, Marcais A, Cisternino S, Driessen M. Maternal ABVD chemotherapy for hodgkin lymphoma in a dichorionic diamniotic pregnancy: A case report. BMC Pregnancy and Childbirth. 2020;20(1):231	-
18206488	Primperan	Metoclopramide Hydrochloride;Omeprazole;Ondansetron	Hyperemesis Gravidarum	Gastrointestinal Malformation	Serious	Congenital Anomaly	Male	2019	28-AUG-2020	Expedited	1 YR	3.92 KG	Ranbaxy	Healthcare Professional	Not Specified	-	21-AUG-2020	28-AUG-2020	FR	Not Specified	FR-SUN PHARMACEUTICAL INDUSTRIES LTD-2020RR-259014	-	-
18205633	-	Omeprazole;Ondansetron	Prophylaxis;Prophylaxis Of Nausea And Vomiting	Altered State Of Consciousness;Oxygen Saturation Decreased;Tachycardia	Serious	Hospitalized;Life Threatening	Female	31-JUL-2020	28-AUG-2020	Expedited	1 YR	8.5 KG	Accord	Healthcare Professional	Not Specified	-	19-AUG-2020	28-AUG-2020	FR	Not Specified	FR-ACCORD-197596	-	-
18203458	Vitamin B6;Atarax	Hydroxyzine Hydrochloride;Omeprazole;Pyridoxine Hydrochloride;Ondansetron;Phloroglucinol\1,3,5-Trimethoxybenzene	Foetal Exposure During Pregnancy	Atrial Septal Defect;Eyelid Haemangioma	Serious	Congenital Anomaly	Female	-	27-AUG-2020	Expedited	1 YR	3.51 KG	Novartis	Healthcare Professional	Not Specified	-	18-AUG-2020	27-AUG-2020	FR	Not Specified	NVSC2020FR231771	-	-
18195780	Motilium;Primperan	Metoclopramide Hydrochloride;Ondansetron;Esomeprazole;Domperidone	Product Used For Unknown Indication	Hypospadias;Congenital Genitourinary Abnormality	Serious	Congenital Anomaly	Male	2017	25-AUG-2020	Expedited	1 YR	1.4 KG	Astrazeneca	Healthcare Professional	Not Specified	-	17-AUG-2020	25-AUG-2020	FR	Not Specified	FR-ASTRAZENECA-2020SF03953	-	-
18195546	Motilium;Primperan	Metoclopramide Hydrochloride;Domperidone;Ondansetron;Esomeprazole	Product Used For Unknown Indication	Congenital Inguinal Hernia;Hypospadias	Serious	Congenital Anomaly	Male	2017	25-AUG-2020	Expedited	1 YR	1.8 KG	Astrazeneca	Healthcare Professional	Not Specified	-	17-AUG-2020	25-AUG-2020	FR	Not Specified	FR-ASTRAZENECA-2020SF03941	-	-
18194354	Vitamin B6;Atarax	Hydroxyzine Hydrochloride;Phloroglucinol\1,3,5-Trimethoxybenzene;Pyridoxine Hydrochloride;Omeprazole;Ondansetron	Foetal Exposure During Pregnancy	Eyelid Haemangioma;Atrial Septal Defect	Serious	Congenital Anomaly	Female	2018	25-AUG-2020	Expedited	1 YR	3.51 KG	Novartis	Healthcare Professional	Not Specified	-	18-AUG-2020	25-AUG-2020	FR	Not Specified	NVSC2020FR230587	-	-
18194165	Primperan;Motilium	Domperidone;Metoclopramide Hydrochloride;Esomeprazole;Ondansetron	Foetal Exposure During Pregnancy	Hypospadias;Congenital Genitourinary Abnormality	Serious	Congenital Anomaly	Male	2017	25-AUG-2020	Expedited	1 YR	1.43 KG	Novartis	Healthcare Professional	Not Specified	-	18-AUG-2020	25-AUG-2020	FR	Not Specified	NVSC2020FR230591	-	-
18193358	-	Esomeprazole	Gastrooesophageal Reflux Disease	Urticaria Chronic	Serious	Other Outcomes	Male	JUN-2018	25-AUG-2020	Expedited	1 YR	Not Specified	Astrazeneca	Healthcare Professional	Not Specified	Gaviscon	17-AUG-2020	25-AUG-2020	FR	Not Specified	FR-ASTRAZENECA-2020SF03942	-	-
18190391	Primperan;Motilium	Domperidone;Ondansetron;Metoclopramide Hydrochloride;Esomeprazole	Product Used For Unknown Indication	Hypospadias;Congenital Inguinal Hernia	Serious	Congenital Anomaly	Male	2017	24-AUG-2020	Expedited	1 YR	1.82 KG	Novartis	Healthcare Professional	Not Specified	-	18-AUG-2020	24-AUG-2020	FR	Not Specified	NVSC2020FR230607	-	-
18189394	Primperan	Metoclopramide Hydrochloride;Ondansetron;Omeprazole	Hyperemesis Gravidarum	Gastrointestinal Malformation	Serious	Congenital Anomaly	Male	2019	24-AUG-2020	Expedited	1 YR	3.92 KG	Novartis	Healthcare Professional	Not Specified	-	18-AUG-2020	24-AUG-2020	FR	Not Specified	NVSC2020FR230585	-	-
18186273	Atarax;Vitamin B6	Pyridoxine Hydrochloride;Hydroxyzine Hydrochloride;Ondansetron;Omeprazole;Phloroglucinol\1,3,5-Trimethoxybenzene	Product Used For Unknown Indication	Eyelid Haemangioma;Atrial Septal Defect	Serious	Congenital Anomaly	Female	2018	24-AUG-2020	Expedited	1 YR	3.5 KG	Astrazeneca	Healthcare Professional	Not Specified	-	17-AUG-2020	24-AUG-2020	FR	Not Specified	FR-ASTRAZENECA-2020SF03924	-	-
16039035	Bleomycin;Dextrose	Dextrose Monohydrate;Amoxicillin;Caffeine;Enoxaparin;Valacyclovir Hydrochloride;Dexamethasone;Vinblastine;Bleomycin Sulfate;Ondansetron;Doxorubicin;Sodium Chloride;Lansoprazole;Prednisone;Dacarbazine	Foetal Exposure During Pregnancy	Foetal Exposure During Pregnancy;Off Label Use;Cardiotoxicity;Drug Interaction;Cardiac Dysfunction;Ejection Fraction Decreased;Premature Baby;Troponin Increased	Serious	Congenital Anomaly;Hospitalized;Other Outcomes	Male	2017	24-AUG-2020	Expedited	1 YR	2.03 KG	Novartis	Healthcare Professional	Not Specified	-	18-AUG-2020	06-MAR-2019	FR	Not Specified	PHHY2019FR047075	Pham YV, Cotteret C, Marcais A, Driessen M, Schlatter J, Cisternino S. Maternal ABVD chemotherapy for Hodgkin lymphoma in a dichorionic diamniotic pregnancy. EUROPEAN JOURNAL OF ONCOLOGY PHARMACY. 2018;1(3):34	-
18183772	-	Omeprazole;Ondansetron	Prophylaxis;Prophylaxis Of Nausea And Vomiting	Tachycardia;Oxygen Saturation Decreased;Altered State Of Consciousness	Serious	Life Threatening;Hospitalized	Female	31-JUL-2020	22-AUG-2020	Expedited	1 YR	8.5 KG	Novartis	Healthcare Professional	Not Specified	-	18-AUG-2020	22-AUG-2020	FR	Not Specified	NVSC2020FR231363	-	-
18181149	Primperan	Metoclopramide Hydrochloride;Omeprazole;Ondansetron	Hyperemesis Gravidarum	Gastrointestinal Malformation	Serious	Congenital Anomaly	Male	2019	21-AUG-2020	Expedited	1 YR	3.9 KG	Astrazeneca	Healthcare Professional	Not Specified	-	17-AUG-2020	21-AUG-2020	FR	Not Specified	FR-ASTRAZENECA-2020SF03947	-	-
18177412	Primperan	Metoclopramide Hydrochloride;Omeprazole;Ondansetron	Hyperemesis Gravidarum	Gastrointestinal Malformation	Serious	Congenital Anomaly;Other Outcomes	Male	2019	21-AUG-2020	Expedited	1 YR	3.92 KG	Aurobindo	Healthcare Professional	Not Specified	-	13-AUG-2020	21-AUG-2020	FR	Not Specified	FR-AUROBINDO-AUR-APL-2020-040253	-	-
17143394	-	Omeprazole;Minoxidil	Gastrooesophageal Reflux Disease;Product Used For Unknown Indication	Product Formulation Issue;Hypertrichosis	Serious	Other Outcomes	Male	2019	14-AUG-2020	Expedited	1 YR	9.6 KG	Mylan	Healthcare Professional	Not Specified	-	07-AUG-2020	12-DEC-2019	ES	Not Specified	ES-MYLANLABS-2019M1120420	-	-
17134513	-	Omeprazole;Minoxidil	Bartter's Syndrome;Product Used For Unknown Indication;Prophylaxis Against Gastrointestinal Ulcer	Product Formulation Issue;Hypertrichosis	Serious	Other Outcomes	Female	11-MAR-2019	14-AUG-2020	Expedited	1 YR	10.4 KG	Mylan	Healthcare Professional	Not Specified	Hydrochlorothiazide;Indomethacin	07-AUG-2020	10-DEC-2019	ES	Not Specified	ES-MYLANLABS-2019M1120157	-	-
16807670	-	Minoxidil;Omeprazole	Bartter's Syndrome;Product Used For Unknown Indication;Prophylaxis Against Gastrointestinal Ulcer	Hypertrichosis;Product Formulation Issue	Serious	Other Outcomes	Female	11-MAR-2019	13-AUG-2020	Expedited	1 YR	10.4 KG	Johnson And Johnson	Healthcare Professional	Not Specified	Indomethacin;Hydrochlorothiazide	05-AUG-2020	14-SEP-2019	ES	Not Specified	ES-JNJFOC-20190909183	-	-
16788652	-	Minoxidil;Omeprazole	Gastrooesophageal Reflux Disease;Product Used For Unknown Indication	Product Formulation Issue;Hypertrichosis	Serious	Other Outcomes	Male	2019	12-AUG-2020	Expedited	1 YR	9.6 KG	Johnson And Johnson	Healthcare Professional	Not Specified	-	05-AUG-2020	10-SEP-2019	ES	Not Specified	ES-JNJFOC-20190900992	-	-
18132096	-	Minoxidil;Omeprazole	Gastrooesophageal Reflux Disease;Product Used For Unknown Indication	Product Formulation Issue;Hypertrichosis	Serious	Other Outcomes	Male	2019	11-AUG-2020	Expedited	1 YR	9.6 KG	Aurobindo	Healthcare Professional	Not Specified	-	26-SEP-2019	11-AUG-2020	ES	Not Specified	ES-AUROBINDO-AUR-APL-2019-101618	-	-
18120009	-	Omeprazole	Gastrooesophageal Reflux Disease	Hypertrichosis	Serious	Other Outcomes	Male	08-JUL-2020	06-AUG-2020	Expedited	1 YR	7 KG	Astrazeneca	Healthcare Professional	Not Specified	-	29-JUL-2020	06-AUG-2020	ES	Not Specified	ES-ASTRAZENECA-2020SE95662	-	-
18111049	-	Phenytoin;Ceftazidime;Ceftriaxone;Acetaminophen;Omeprazole;Clindamycin;Clonazepam;Ibuprofen;Carbamazepine;Ondansetron	Seizure	Drug-Induced Liver Injury	Serious	Hospitalized;Other Outcomes	Not Specified	-	04-AUG-2020	Expedited	1 YR	Not Specified	Dexcel	Healthcare Professional	Not Specified	-	21-JUL-2020	04-AUG-2020	BH	Not Specified	BH-DEXPHARM-20200674	Sridharan, K.; Daylami, A. A.; Ajjawi, R.; Ajooz HAMA. Drug-Induced Liver Injury in Critically Ill Children Taking Antiepileptic Drugs: A Retrospective Study. Current Therapeutic Research - Clinical and Experimental 2020, V92, P2020. DOI: 10.1016/j.curtheres.2020.100580.	-
18046092	-	Omeprazole	Gastrooesophageal Reflux Disease	Hypophosphataemic Osteomalacia	Serious	Other Outcomes	Female	-	20-JUL-2020	Expedited	1 YR	Not Specified	Astrazeneca	Healthcare Professional	Not Specified	Vitamins;Clobazam;Dietary Supplement;Cholecalciferol	09-JUL-2020	20-JUL-2020	GB	Not Specified	GB-ASTRAZENECA-2020SE86992	Liddicoat INM, Tighe MP. Supplementation in hypophosphataemic rickets: the bare bones of management.. Arch-Dis-Child-Educ-Pract-Ed 2019;104(4):207-210.	-
18038820	Losec	Omeprazole	Gastrooesophageal Reflux Disease	Poor Quality Sleep;Rash;Discomfort	Serious	Other Outcomes	Male	16-APR-2020	17-JUL-2020	Expedited	1 YR	Not Specified	Astrazeneca	Healthcare Professional	Not Specified	-	03-JUL-2020	17-JUL-2020	AU	Not Specified	AU-ASTRAZENECA-2020SE85889	-	-
18028122	-	Lansoprazole;Omeprazole	Product Used For Unknown Indication	Hypocalcaemia;Hypophosphataemic Osteomalacia	Serious	Other Outcomes	Female	-	16-JUL-2020	Expedited	1 YR	Not Specified	Takeda	Healthcare Professional	Not Specified	Vitamins;Cholecalciferol;Clobazam	10-JUL-2020	16-JUL-2020	GB	Not Specified	GB-TAKEDA-2020TEU006296	Liddicoat INM, Tighe MP. Supplementation in hypophosphataemic rickets: the bare bones of management. Arch-Dis-Child-Educ-Pract-Ed. 2019;104(4):207-10	-
18023741	-	Cholecalciferol;Omeprazole;Vitamins;Lansoprazole;Clobazam	-	Hypocalcaemia	Serious	Other Outcomes	Female	-	15-JUL-2020	Expedited	1 YR	Not Specified	Dexcel	Healthcare Professional	Not Specified	-	30-JUN-2020	15-JUL-2020	GB	Not Specified	GB-DEXPHARM-20200589	Liddicoat, I. N. M.; Tighe, M. P. Supplementation in hypophosphataemic rickets: the bare bones of management. Archives of Disease in Childhood: Education and Practice Edition 2019, V104, P207-210. DOI: 10.1136/archdischild-2018-314994.	-
17970048	-	Omeprazole	Gastrooesophageal Reflux Disease	Choking	Serious	Other Outcomes	Male	14-MAY-2020	01-JUL-2020	Expedited	1 YR	Not Specified	Dexcel	Healthcare Professional	Not Specified	-	17-JUN-2020	01-JUL-2020	GB	Not Specified	GB-DEXPHARM-20200550	-	-
17957810	-	Lansoprazole;Omeprazole	Product Used For Unknown Indication	Hypophosphataemic Osteomalacia	Serious	Other Outcomes	Female	-	29-JUN-2020	Expedited	1 YR	Not Specified	Mylan	Healthcare Professional	Not Specified	Cholecalciferol;Vitamins;Clobazam	18-JUN-2020	29-JUN-2020	GB	Not Specified	GB-MYLANLABS-2020M1059188	Liddicoat INM, Tighe MP. Supplementation in hypophosphataemic rickets: the bare bones of management. Arch-Dis-Child-Educ-Pract-Ed 2019;104(4):207-210.	-
15571782	Escitalopram;Methadose	Methadone Hydrochloride;Gabapentin;Quetiapine;Zopiclone;Benztropine Mesylate;Escitalopram Oxalate;Rabeprazole;Nortriptyline	Product Used For Unknown Indication	Drug Withdrawal Syndrome Neonatal;Crying;Muscle Tone Disorder;Trismus;Premature Baby;Foetal Exposure During Pregnancy;Sleep Disorder;Tremor	Serious	Congenital Anomaly;Hospitalized	Not Specified	-	25-JUN-2020	Expedited	1 YR	2 KG	Specgx	Healthcare Professional	Not Specified	-	19-JUN-2020	31-OCT-2018	CA	Not Specified	CA-MALLINCKRODT-T201804686	-	-
17896957	-	Omeprazole	Infantile Spitting Up	Hypertrichosis	Serious	Other Outcomes	Female	20-JAN-2020	22-JUN-2020	Expedited	1 YR	6.27 KG	Novartis	Healthcare Professional	Not Specified	-	15-JUN-2020	15-JUN-2020	ES	Not Specified	NVSC2020ES166385	-	-
17907130	Bleomycin	Bleomycin Sulfate;Vinblastine Sulfate;Doxorubicin Hydrochloride;Dexamethasone;Lansoprazole;Dacarbazine;Prednisone;Enoxaparin Sodium;Valacyclovir Hydrochloride;Ondansetron	Foetal Exposure During Pregnancy	Cardiac Dysfunction	Serious	Other Outcomes	Male	-	17-JUN-2020	Expedited	1 YR	2.03 KG	Healthcare Pharmaceuticals	Healthcare Professional	Not Specified	-	10-JUN-2020	17-JUN-2020	FR	Not Specified	FR-HEALTHCARE PHARMACEUTICALS LTD.-2086024	Schlatter J, Cotteret C, Pham Y, Marcais A, Driessen M, Cisternino S. Maternal ABVD chemotherapy for Hodgkin lymphoma in a dichorionic diamniotic pregnancy: A case report. BMC Pregnancy and Childbirth 20: 231, 2020. URL: http://doi.org/10.1186/s12884-020-02928-6	-
16840273	-	Omeprazole;Minoxidil	Gastrooesophageal Reflux Disease;Product Used For Unknown Indication	Product Formulation Issue;Hypertrichosis;Product Label On Wrong Product	Serious	Other Outcomes	Male	2019	27-MAY-2020	Expedited	1 YR	4 KG	Novartis	Healthcare Professional	Not Specified	-	20-MAY-2020	23-SEP-2019	ES	Not Specified	PHHY2019ES216843	-	-
17816795	-	Esomeprazole	Product Used For Unknown Indication	Drug Withdrawal Convulsions;Product Use Issue	Serious	Other Outcomes	Female	-	22-MAY-2020	Expedited	1 YR	Not Specified	Astrazeneca	Healthcare Professional	Not Specified	-	04-MAY-2020	22-MAY-2020	FR	Not Specified	FR-ASTRAZENECA-2020SE60775	-	-
17808331	-	Esomeprazole	Oesophagitis	Hepatic Cytolysis	Serious	Hospitalized	Female	25-MAR-2020	20-MAY-2020	Expedited	1 YR	5 KG	Accord	Healthcare Professional	Not Specified	-	12-MAY-2020	20-MAY-2020	FR	Not Specified	FR-ACCORD-182469	-	-
17782703	-	Esomeprazole	Gastrooesophageal Reflux Disease	Haematochezia	Serious	Other Outcomes	Male	-	13-MAY-2020	Expedited	10 MTH	4.7 KG	Astrazeneca	Healthcare Professional	Not Specified	-	05-MAY-2020	13-MAY-2020	ZA	Not Specified	ZA-ASTRAZENECA-2020SE60884	-	-
17611235	Synagis;Simethicone (Dimethicone);Sterile Water For Injection	Water;Sulfamethoxazole\Trimethoprim;Albuterol;Omeprazole;Ferrous Sulfate;Fluticasone;Loperamide;Calamine\Zinc Oxide;Sodium Chloride;Acetaminophen;Dimethicone;Minerals\Vitamins;Palivizumab;Captopril	Antiviral Prophylaxis;Bronchopulmonary Dysplasia;Mechanical Ventilation;Premature Baby	Hypernatraemia;Chronic Respiratory Failure;Intestinal Mass;Fatigue;Sepsis;Diarrhoea;Electrolyte Imbalance;Tachycardia;Dehydration;Otitis Media	Serious	Other Outcomes;Hospitalized;Congenital Anomaly	Male	MAR-2020	11-MAY-2020	Expedited	10 MTH	.6 KG	Astrazeneca	Healthcare Professional	Not Specified	-	04-MAY-2020	01-APR-2020	US	Not Specified	US-ASTRAZENECA-2020SE36694	-	-
17668849	-	Omeprazole	Infantile Spitting Up	Hypertrichosis	Serious	Other Outcomes	Female	20-JAN-2020	28-APR-2020	Expedited	10 MTH	6.27 KG	Teva	Healthcare Professional	Not Specified	-	19-APR-2020	15-APR-2020	ES	Not Specified	ES-TEVA-2020-ES-1223398	-	-
17715362	-	Minoxidil;Omeprazole	Gastrooesophageal Reflux Disease;Product Used For Unknown Indication	Product Formulation Issue;Hypertrichosis	Serious	Other Outcomes	Female	18-APR-2019	27-APR-2020	Expedited	10 MTH	5.8 KG	Novartis	Healthcare Professional	Not Specified	-	23-APR-2020	27-APR-2020	ES	Not Specified	NVSC2020ES110570	-	-
17674327	-	Omeprazole	Infantile Spitting Up	Hypertrichosis	Serious	Other Outcomes	Female	20-JAN-2020	24-APR-2020	Expedited	10 MTH	6.3 KG	Astrazeneca	Healthcare Professional	Not Specified	-	17-APR-2020	16-APR-2020	ES	Not Specified	ES-ASTRAZENECA-2020SE49070	-	-
17397151	Synagis	Palivizumab;Omeprazole	Failure To Thrive;Oxygen Therapy;Product Used For Unknown Indication	Rhinorrhoea;Cough	Non-Serious	Non-Serious	Female	-	17-APR-2020	Non-Expedited	10 MTH	Not Specified	Astrazeneca	Consumer	Not Specified	Albuterol	31-JAN-2020	10-FEB-2020	US	Not Specified	US-ASTRAZENECA-2020SE18985	-	-
17170993	-	Omeprazole;Minoxidil	Gastrooesophageal Reflux Disease;Product Used For Unknown Indication	Product Label On Wrong Product;Medication Error;Product Formulation Issue;Hypertrichosis	Serious	Other Outcomes	Male	2019	16-APR-2020	Expedited	10 MTH	9.8 KG	Mylan	Healthcare Professional	Not Specified	-	13-APR-2020	18-DEC-2019	ES	Not Specified	ES-MYLANLABS-2019M1124150	-	-
17652380	Escitalopram;Methadone	Methadone Hydrochloride;Zopiclone;Benztropine Mesylate;Gabapentin;Nortriptyline;Escitalopram Oxalate;Rabeprazole;Quetiapine	Ex-Drug Abuser;Product Used For Unknown Indication;Seizure	Premature Baby;Foetal Exposure During Pregnancy;Trismus;Drug Withdrawal Syndrome Neonatal	Serious	Hospitalized;Congenital Anomaly	Not Specified	-	09-APR-2020	Expedited	10 MTH	2 KG	Teva	Healthcare Professional	Not Specified	-	02-APR-2020	09-APR-2020	CA	Not Specified	CA-TEVA-2020-CA-1219594	-	-
17613880	Simethicone (Dimethicone);Synagis;Sulfamethoxazole And Trimethoprim;Sterile Water For Injection	Water;Ferrous Sulfate;Sulfamethoxazole\Trimethoprim;Sodium Chloride;Palivizumab;Acetaminophen;Albuterol;Dimethicone;Omeprazole;Loperamide;Fluticasone;Captopril	Bronchopulmonary Dysplasia;Mechanical Ventilation;Product Used For Unknown Indication	Electrolyte Imbalance;Chronic Respiratory Failure;Diarrhoea;Dehydration;Otitis Media;Tachycardia;Hypernatraemia;Intestinal Mass;Fatigue	Serious	Congenital Anomaly;Other Outcomes	Male	MAR-2020	02-APR-2020	Expedited	10 MTH	.6 KG	Abbvie	Consumer	Not Specified	-	07-MAR-2020	02-APR-2020	US	Not Specified	US-ABBVIE-20P-163-3319328-00	-	-
15564191	Fluvastatin	Fluvastatin Sodium;Ramipril;Calcium Carbonate\Cholecalciferol;Omeprazole;Tacrolimus;Torsemide;Folic Acid;Furosemide;Cholecalciferol;Prednisolone	Foetal Exposure During Pregnancy;Gastritis Prophylaxis;Glomerulonephritis;Hypercholesterolaemia;Immune Thrombocytopenia;Nephrotic Syndrome;Osteoporosis Prophylaxis;Prophylaxis Of Neural Tube Defect	Dysmorphism;Congenital Oral Malformation;Retrognathia;Neck Deformity;Talipes;Congenital Aplasia;Atrial Septal Defect;Limb Hypoplasia Congenital;Premature Baby;Cleft Palate;Developmental Hip Dysplasia;Patent Ductus Arteriosus;Limb Reduction Defect;Foetal Exposure During Pregnancy	Serious	Other Outcomes;Congenital Anomaly;Disabled	Female	20-SEP-2008	30-MAR-2020	Expedited	10 MTH	1.95 KG	Ranbaxy	Healthcare Professional	Not Specified	-	16-MAR-2020	30-OCT-2018	DE	Not Specified	DE-SUN PHARMACEUTICAL INDUSTRIES LTD-2018RR-189316	-	-
16797462	-	Minoxidil;Omeprazole	Gastrooesophageal Reflux Disease	Hypertrichosis;Product Formulation Issue	Serious	Other Outcomes	Male	15-MAR-2019	27-MAR-2020	Expedited	10 MTH	9.85 KG	Teva	Healthcare Professional	Not Specified	-	19-MAR-2020	12-SEP-2019	ES	Not Specified	ES-TEVA-2019-ES-1105442	-	-
17356228	Synagis;Pulmicort Turbuhaler	Budesonide;Palivizumab;Omeprazole	Antiviral Prophylaxis	Respiratory Syncytial Virus Infection	Serious	Hospitalized	Male	16-JAN-2020	24-MAR-2020	Expedited	10 WEEK	7.5 KG	Astrazeneca	Healthcare Professional	Not Specified	Vitamin D;Vitamins;Iron	17-MAR-2020	31-JAN-2020	US	Not Specified	US-ASTRAZENECA-2020SE14277	-	-
15101360	Fluvastatin	Fluvastatin Sodium;Prednisolone;Calcium Carbonate\Cholecalciferol;Furosemide;Ramipril;Folic Acid;Tacrolimus;Omeprazole;Torsemide	Product Used For Unknown Indication	Dysmorphism;Neck Deformity;Talipes;Foetal Exposure During Pregnancy;Congenital Aplasia;Congenital Oral Malformation;Developmental Hip Dysplasia;Cleft Palate;Limb Hypoplasia Congenital;Limb Reduction Defect;Premature Baby;Retrognathia;Atrial Septal Defect;Patent Ductus Arteriosus	Serious	Congenital Anomaly;Disabled;Other Outcomes	Female	20-SEP-2008	24-MAR-2020	Expedited	10 WEEK	1.95 KG	Aurobindo	Healthcare Professional	Not Specified	-	11-MAR-2020	03-JUL-2018	DE	Not Specified	DE-AUROBINDO-AUR-APL-2018-033614	Hoeltzenbein M, Tissen-Diabate T, Fietz A-K, Zinke S, Kayser A, Meister R et al.. Increased rate of birth defects after first trimester use of angiotensin converting enzyme inhibitors - Treatment or hypertension related? An observational cohort study.. Pregnancy Hypertension.. 2018;13:65-71	-
17143390	-	Minoxidil;Omeprazole	Gastrooesophageal Reflux Disease;Product Used For Unknown Indication	Hypertrichosis;Product Formulation Issue	Serious	Other Outcomes	Female	18-APR-2019	05-MAR-2020	Expedited	10 WEEK	5.8 KG	Mylan	Healthcare Professional	Not Specified	-	28-FEB-2020	12-DEC-2019	ES	Not Specified	ES-MYLANLABS-2019M1120421	-	-
17489417	-	Minoxidil;Omeprazole	Gastrooesophageal Reflux Disease	Irritability;Hypertrichosis;Blood Copper Increased;Ceruloplasmin Increased	Serious	Other Outcomes	Male	15-JUN-2019	03-MAR-2020	Expedited	10 WEEK	Not Specified	Mylan	Healthcare Professional	Not Specified	-	26-FEB-2020	03-MAR-2020	ES	Not Specified	ES-MYLANLABS-2020M1023400	-	-
17488990	Valproate	Valproic Acid;Omeprazole;Alprazolam;Salmeterol;Cyclophosphamide;Levofloxacin;Prednisone	-	Syndactyly;Ectrodactyly	Serious	Congenital Anomaly	Not Specified	-	03-MAR-2020	Expedited	10 WEEK	Not Specified	Astrazeneca	Healthcare Professional	Not Specified	-	24-FEB-2020	03-MAR-2020	CH	Not Specified	CH-ASTRAZENECA-2020SE27282	Rollason V, Lenoir C, Boumaï¿½za S, Ing Lorenzini KR, Boulvain M, Desmeules JA.,. Outcomes of drug exposition during pregnancy: Analysis from a teratology information service. European Journal of Obstetrics and Gynecology and Reproductive Biology 2020;247:42-48.	-
17484859	-	Omeprazole;Minoxidil	Product Used For Unknown Indication	Product Formulation Issue;Hypertrichosis	Serious	Other Outcomes	Male	01-APR-2019	02-MAR-2020	Expedited	10 WEEK	9 KG	Novartis	Healthcare Professional	Not Specified	-	24-FEB-2020	02-MAR-2020	ES	Not Specified	NVSC2020ES052489	-	-
16837502	-	Minoxidil;Omeprazole	Gastrooesophageal Reflux Disease;Product Used For Unknown Indication	Hypertrichosis;Product Formulation Issue	Serious	Other Outcomes	Female	18-APR-2019	10-FEB-2020	Expedited	100 DAY	5.8 KG	Johnson And Johnson	Healthcare Professional	Not Specified	-	29-JAN-2020	23-SEP-2019	ES	Not Specified	ES-JNJFOC-20190924811	-	-
17278286	-	Omeprazole;Minoxidil	Gastrooesophageal Reflux Disease	Blood Copper Increased;Ceruloplasmin Increased;Irritability;Hypertrichosis	Serious	Other Outcomes	Male	15-JUN-2019	06-FEB-2020	Expedited	106 DAY	Not Specified	Pfizer	Healthcare Professional	Not Specified	-	03-FEB-2020	16-JAN-2020	ES	Not Specified	ES-PFIZER INC-2020015724	-	-
17151803	-	Omeprazole;Minoxidil	Gastrooesophageal Reflux Disease	Hirsutism;Product Formulation Issue	Serious	Other Outcomes	Female	01-JUL-2019	06-FEB-2020	Expedited	11 MTH	5.8 KG	Mylan	Healthcare Professional	Not Specified	-	03-FEB-2020	13-DEC-2019	ES	Not Specified	ES-MYLANLABS-2019M1122222	-	-
16859784	-	Minoxidil;Omeprazole	Gastrooesophageal Reflux Disease	Product Formulation Issue;Hypertrichosis	Serious	Other Outcomes	Female	18-APR-2019	06-FEB-2020	Expedited	11 MTH	5.8 KG	Teva	Healthcare Professional	Not Specified	-	03-FEB-2020	23-SEP-2019	ES	Not Specified	ES-TEVA-2019-ES-1110852	-	-
16681244	-	Omeprazole;Minoxidil	Bartter's Syndrome;Prophylaxis Against Gastrointestinal Ulcer	Product Formulation Issue;Hypertrichosis	Serious	Other Outcomes	Female	11-MAR-2019	06-FEB-2020	Expedited	11 MTH	10.4 KG	Teva	Healthcare Professional	Not Specified	Hydrochlorothiazide	03-FEB-2020	08-AUG-2019	ES	Not Specified	ES-TEVA-2019-ES-1089173	-	-
17370102	-	Omeprazole;Minoxidil	Gastrooesophageal Reflux Disease	Ceruloplasmin Increased;Irritability;Blood Copper Increased;Hypertrichosis	Serious	Other Outcomes	Male	15-JUN-2019	05-FEB-2020	Expedited	11 MTH	Not Specified	Zydus Pharm	Healthcare Professional	Not Specified	-	22-JAN-2020	05-FEB-2020	ES	Not Specified	ES-ZYDUS-047180	-	-
17359991	-	Omeprazole;Minoxidil	Gastrooesophageal Reflux Disease	Hypertrichosis;Blood Copper Increased;Ceruloplasmin Increased;Irritability	Serious	Other Outcomes	Male	15-JUN-2019	03-FEB-2020	Expedited	11 MTH	Not Specified	Aurobindo	Healthcare Professional	Not Specified	-	22-JAN-2020	03-FEB-2020	ES	Not Specified	ES-AUROBINDO-AUR-APL-2020-004753	-	-
17359340	-	Minoxidil;Omeprazole	Gastrooesophageal Reflux Disease	Ceruloplasmin Increased;Hypertrichosis;Irritability;Blood Copper Increased	Serious	Other Outcomes	Male	15-JUN-2019	03-FEB-2020	Expedited	11 MTH	Not Specified	Teva	Healthcare Professional	Not Specified	-	26-JAN-2020	03-FEB-2020	ES	Not Specified	ES-TEVA-2020-ES-1178296	-	-
17353533	-	Minoxidil;Omeprazole	Gastrooesophageal Reflux Disease	Hypertrichosis;Ceruloplasmin Increased;Blood Copper Increased;Irritability	Serious	Other Outcomes	Male	15-JUN-2019	31-JAN-2020	Expedited	11 MTH	Not Specified	Astrazeneca	Healthcare Professional	Not Specified	-	24-JAN-2020	31-JAN-2020	ES	Not Specified	ES-ASTRAZENECA-2020SE12196	-	-
17351275	-	Omeprazole	Gastrooesophageal Reflux Disease	Eczema;Hyperhidrosis	Serious	Other Outcomes	Male	01-SEP-2019	30-JAN-2020	Expedited	11 MTH	Not Specified	Mylan	Consumer	Not Specified	-	20-NOV-2019	30-JAN-2020	ES	Not Specified	ES-MYLANLABS-2019M1113974	-	-
17265947	-	Sirolimus;Omeprazole	Abdominal Discomfort;Lymphangioma;Product Used For Unknown Indication;Prophylaxis	Pancytopenia	Serious	Hospitalized	Male	17-JUN-2019	14-JAN-2020	Expedited	11 MTH	Not Specified	Ranbaxy	Healthcare Professional	Not Specified	Amoxicillin\Clavulanic Acid;Prednisone	30-DEC-2019	14-JAN-2020	IT	Not Specified	IT-SUN PHARMACEUTICAL INDUSTRIES LTD-2020RR-232970	-	-
16906559	-	Omeprazole	Gastrooesophageal Reflux Disease	Eczema;Hyperhidrosis	Serious	Other Outcomes	Male	01-SEP-2019	13-JAN-2020	Expedited	11 WEEK	Not Specified	Teva	Consumer	Not Specified	-	06-JAN-2020	11-OCT-2019	ES	Not Specified	ES-TEVA-2019-ES-1118057	-	-
16874929	Methadose Sugar-Free;Escitalopram	Escitalopram Oxalate;Gabapentin;Methadone Hydrochloride;Rabeprazole;Nortriptyline;Quetiapine;Zopiclone;Benztropine Mesylate	Drug Abuser;Product Used For Unknown Indication;Seizure	Drug Withdrawal Syndrome Neonatal;Trismus;Foetal Exposure During Pregnancy;Sleep Disorder;Crying;Premature Baby;Tremor;Muscle Tone Disorder	Serious	Hospitalized;Congenital Anomaly	Not Specified	-	10-JAN-2020	Expedited	11 WEEK	2 KG	Teva	Healthcare Professional	Not Specified	-	06-JAN-2020	01-OCT-2019	CA	Not Specified	CA-TEVA-2019-CA-1115011	-	-
16536449	Kardegic;Mabthera	Rituximab;Prednisone;Folic Acid;Aspirin Dl-Lysine;Penicillin V;Pantoprazole	Antibiotic Prophylaxis;Product Used For Unknown Indication;Prophylaxis;Prophylaxis Against Gastrointestinal Ulcer;Thrombotic Thrombocytopenic Purpura;Vitamin Supplementation	Off Label Use;Maternal Exposure During Pregnancy;Thrombocytopenia;Pre-Eclampsia;Intentional Product Use Issue;Premature Delivery	Serious	Other Outcomes;Hospitalized	Female	20-DEC-2016	09-JAN-2020	Expedited	11 WEEK	Not Specified	Aurobindo	Healthcare Professional	Not Specified	Epinephrine;Corticosteroid Nos	30-DEC-2019	06-JUL-2019	FR	Not Specified	FR-AUROBINDO-AUR-APL-2019-037692	-	-
17235770	-	Omeprazole	Product Used For Unknown Indication	Gynaecomastia	Serious	Disabled	Male	-	06-JAN-2020	Expedited	11 WEEK	Not Specified	Dexcel	Healthcare Professional	Not Specified	Levetiracetam	30-DEC-2019	06-JAN-2020	GB	Not Specified	GB-DEXPHARM-20191182	-	-
17208419	-	Omeprazole;Minoxidil	Gastrooesophageal Reflux Disease;Product Used For Unknown Indication	Neutropenia;Product Formulation Issue;Hypertrichosis	Serious	Other Outcomes	Male	2019	03-JAN-2020	Expedited	112 DAY	5.5 KG	Mylan	Healthcare Professional	Not Specified	-	26-DEC-2019	27-DEC-2019	ES	Not Specified	ES-MYLANLABS-2019M1127533	-	-
16905098	-	Omeprazole	Gastrooesophageal Reflux Disease	Hyperhidrosis;Eczema	Serious	Other Outcomes	Male	01-SEP-2019	03-JAN-2020	Expedited	12 HR	Not Specified	Astrazeneca	Healthcare Professional	Not Specified	-	26-DEC-2019	10-OCT-2019	ES	Not Specified	ES-ASTRAZENECA-2019SF39344	-	-
17222192	-	Omeprazole;Minoxidil	-	Hypertrichosis;Product Formulation Issue	Serious	Other Outcomes	Male	01-APR-2019	01-JAN-2020	Expedited	12 HR	9 KG	Teva	Healthcare Professional	Not Specified	-	22-DEC-2019	01-JAN-2020	ES	Not Specified	ES-TEVA-2019-ES-1158909	-	-
17214375	-	Omeprazole	Gastrooesophageal Reflux Disease	Hypertrichosis	Serious	Other Outcomes	Female	JAN-2019	30-DEC-2019	Expedited	12 HR	7.5 KG	Mylan	Healthcare Professional	Not Specified	-	18-DEC-2019	30-DEC-2019	ES	Not Specified	ES-MYLANLABS-2019M1127528	-	-
17208422	-	Omeprazole	Gastrooesophageal Reflux Disease	Hypertrichosis	Serious	Other Outcomes	Female	2017	27-DEC-2019	Expedited	12 MTH	Not Specified	Mylan	Consumer	Not Specified	-	18-DEC-2019	27-DEC-2019	ES	Not Specified	ES-MYLANLABS-2019M1127524	-	-
17203388	-	Minoxidil;Omeprazole	Gastrooesophageal Reflux Disease;Product Used For Unknown Indication;Vomiting	Product Formulation Issue;Hypertrichosis	Serious	Other Outcomes	Male	18-FEB-2019	26-DEC-2019	Expedited	12 MTH	7.82 KG	Mylan	Healthcare Professional	Not Specified	Motilium	17-DEC-2019	26-DEC-2019	ES	Not Specified	ES-MYLANLABS-2019M1126559	-	-
17201878	Xeljanz;Synthroid;Cambia	Diclofenac Potassium;Folic Acid;Levothyroxine Sodium;Methotrexate;Tofacitinib Citrate;Sulfasalazine;Pantoprazole;Lisinopril;Diclofenac Potassium;Hydroxychloroquine Sulfate	Product Used For Unknown Indication;Rheumatoid Arthritis	Tenderness;Contusion;Grip Strength Decreased;Condition Aggravated;Treatment Failure;Joint Swelling;Osteoarthritis;Spinal Stenosis;Rheumatoid Arthritis	Serious	Hospitalized;Other Outcomes	Female	-	26-DEC-2019	Expedited	12 MTH	Not Specified	Mylan	Consumer	Not Specified	-	16-DEC-2019	26-DEC-2019	CA	Not Specified	CA-MYLANLABS-2019M1126876	-	-
16881677	-	Minoxidil;Omeprazole	Gastrooesophageal Reflux Disease;Product Used For Unknown Indication	Hypertrichosis;Product Formulation Issue	Serious	Other Outcomes	Male	25-FEB-2019	26-DEC-2019	Expedited	12 MTH	7.52 KG	Mylan	Healthcare Professional	Not Specified	Cutivate;Omeprazole	18-DEC-2019	03-OCT-2019	ES	Not Specified	ES-MYLANLABS-2019M1092177	-	-
16814607	-	Omeprazole;Minoxidil	Gastrooesophageal Reflux Disease	Neutropenia;Product Formulation Issue;Hypertrichosis	Serious	Other Outcomes	Male	2019	25-DEC-2019	Expedited	12 MTH	5.5 KG	Teva	Healthcare Professional	Not Specified	-	17-DEC-2019	17-SEP-2019	ES	Not Specified	ES-TEVA-2019-ES-1107468	-	-
17172110	-	Omeprazole;Minoxidil	Gastrooesophageal Reflux Disease	Product Formulation Issue;Hypertrichosis;Neutropenia	Serious	Other Outcomes	Male	2019	23-DEC-2019	Expedited	12 WEEK	5.5 KG	Pfizer	Healthcare Professional	Not Specified	-	17-DEC-2019	18-DEC-2019	ES	Not Specified	ES-PFIZER INC-2019538311	-	-
17186473	-	Omeprazole;Minoxidil	Infantile Spitting Up;Product Used For Unknown Indication;Prophylaxis	Hypertrichosis;Product Formulation Issue	Serious	Other Outcomes	Female	01-MAR-2019	20-DEC-2019	Expedited	12 WEEK	6.58 KG	Mylan	Healthcare Professional	Not Specified	Omeprazole;Cholecalciferol	17-DEC-2019	20-DEC-2019	ES	Not Specified	ES-MYLANLABS-2019M1126565	-	-
17186462	-	Omeprazole;Minoxidil	Gastrooesophageal Reflux Disease;Product Used For Unknown Indication	Product Formulation Issue;Hypertrichosis	Serious	Other Outcomes	Male	23-MAY-2019	20-DEC-2019	Expedited	12 WEEK	6.97 KG	Mylan	Healthcare Professional	Not Specified	-	17-DEC-2019	20-DEC-2019	ES	Not Specified	ES-MYLANLABS-2019M1126570	-	-
17186461	-	Omeprazole;Minoxidil	Gastrooesophageal Reflux Disease;Product Used For Unknown Indication;Prophylaxis	Hypertrichosis;Product Formulation Issue	Serious	Other Outcomes	Male	14-FEB-2019	20-DEC-2019	Expedited	12 WEEK	10.25 KG	Mylan	Healthcare Professional	Not Specified	Motilium;Cholecalciferol;Omeprazole	17-DEC-2019	20-DEC-2019	ES	Not Specified	ES-MYLANLABS-2019M1126556	-	-
17185963	-	Omeprazole;Minoxidil	Gastrooesophageal Reflux Disease;Product Used For Unknown Indication	Hypertrichosis;Product Formulation Issue	Serious	Other Outcomes	Male	21-MAY-2019	20-DEC-2019	Expedited	12 WEEK	8.1 KG	Mylan	Healthcare Professional	Not Specified	-	17-DEC-2019	20-DEC-2019	ES	Not Specified	ES-MYLANLABS-2019M1127593	-	-
17165915	-	Omeprazole	Infantile Colic;Infantile Spitting Up;Prophylaxis	Product Formulation Issue;Off Label Use;Hypertrichosis	Serious	Other Outcomes	Male	24-APR-2019	20-DEC-2019	Expedited	124 DAY	6.51 KG	Mylan	Healthcare Professional	Not Specified	Cholecalciferol	12-DEC-2019	17-DEC-2019	ES	Not Specified	ES-MYLANLABS-2019M1123664	-	-
16679338	-	Omeprazole;Minoxidil	Gastrooesophageal Reflux Disease	Hirsutism;Hair Disorder;Product Formulation Issue	Serious	Other Outcomes	Female	01-JUL-2019	20-DEC-2019	Expedited	126 DAY	5.8 KG	Astrazeneca	Healthcare Professional	Not Specified	-	10-DEC-2019	07-AUG-2019	ES	Not Specified	ES-ASTRAZENECA-2019SF11278	-	-
16753510	-	Omeprazole;Minoxidil	Product Used For Unknown Indication	Hypertrichosis;Product Formulation Issue	Serious	Other Outcomes	Male	01-APR-2019	19-DEC-2019	Expedited	13 MTH	9 KG	Aurobindo	Healthcare Professional	Not Specified	-	06-DEC-2019	29-AUG-2019	ES	Not Specified	ES-AUROBINDO-AUR-APL-2019-056682	-	-
17172047	-	Omeprazole;Minoxidil	Product Used For Unknown Indication	Hypertrichosis;Product Formulation Issue	Serious	Other Outcomes	Male	01-APR-2019	18-DEC-2019	Expedited	13 MTH	9 KG	Mylan	Healthcare Professional	Not Specified	-	11-DEC-2019	18-DEC-2019	ES	Not Specified	ES-MYLANLABS-2019M1124145	-	-
16757553	-	Minoxidil;Omeprazole	Gastrooesophageal Reflux Disease;Product Used For Unknown Indication	Hypertrichosis;Product Formulation Issue	Serious	Other Outcomes	Male	15-MAR-2019	17-DEC-2019	Expedited	13 WEEK	9.85 KG	Aurobindo	Healthcare Professional	Not Specified	-	06-DEC-2019	30-AUG-2019	ES	Not Specified	ES-AUROBINDO-AUR-APL-2019-056689	-	-
16727838	-	Minoxidil;Omeprazole	Gastrooesophageal Reflux Disease;Product Used For Unknown Indication	Hypertrichosis;Product Formulation Issue	Serious	Other Outcomes	Male	15-MAR-2019	13-DEC-2019	Expedited	14 DAY	9.85 KG	Johnson And Johnson	Healthcare Professional	Not Specified	-	10-DEC-2019	22-AUG-2019	ES	Not Specified	ES-JNJFOC-20190823411	-	-
17147017	Anafranil;Vogalene;Seretide;Imodium	Loperamide Hydrochloride;Ketoprofen;Carbocysteine;Phloroglucinol;Tixocortol Pivalate;Fluticasone Propionate\Salmeterol Xinafoate;Ergocalciferol;Metopimazine;Amoxicillin;Acetaminophen\Tramadol Hydrochloride;Clomipramine Hydrochloride;Bromazepam;Omeprazole;Ritiometan;Acetaminophen\Codeine Phosphate	Anxiety;Bronchitis;Bronchitis Chronic;Constipation;Depression;Diarrhoea;Dyspepsia;Gastrooesophageal Reflux Disease;Nasopharyngitis;Nausea;Prophylaxis;Rhinitis;Spinal Pain	Death	Serious	Died	Female	03-MAR-2015	12-DEC-2019	Expedited	14 MTH	Not Specified	Zydus Pharm	Healthcare Professional	Not Specified	-	19-JAN-2018	12-DEC-2019	FR	Not Specified	FR-ZYDUS-021814	-	-
16803513	-	Minoxidil;Omeprazole	Gastrooesophageal Reflux Disease;Product Used For Unknown Indication	Hypertrichosis;Neutropenia;Product Formulation Issue	Serious	Other Outcomes	Male	2019	12-DEC-2019	Expedited	14 MTH	5.5 KG	Astrazeneca	Healthcare Professional	Not Specified	-	03-DEC-2019	13-SEP-2019	ES	Not Specified	ES-ASTRAZENECA-2019SF28253	-	-
17082838	-	Omeprazole	Gastrooesophageal Reflux Disease	Hyperhidrosis;Eczema	Serious	Other Outcomes	Male	01-SEP-2019	27-NOV-2019	Expedited	14 WEEK	Not Specified	Novartis	Consumer	Not Specified	-	14-NOV-2019	27-NOV-2019	ES	Not Specified	NVSC2019ES038892	-	-
16792715	-	Omeprazole;Minoxidil	Gastrooesophageal Reflux Disease;Product Used For Unknown Indication	Hypertrichosis;Neutropenia;Product Formulation Issue	Serious	Other Outcomes	Male	2019	27-NOV-2019	Expedited	147 WEEK	5.5 KG	Novartis	Healthcare Professional	Not Specified	-	21-NOV-2019	10-SEP-2019	ES	Not Specified	PHHY2019ES207282	-	-
17032031	Prevacid 24 Hr	Lansoprazole	Gastrooesophageal Reflux Disease	Product Use Issue;Wrong Technique In Product Usage Process;Off Label Use	Non-Serious	Non-Serious	Male	-	14-NOV-2019	Non-Expedited	15 MTH	Not Specified	Glaxosmithkline	Consumer	Not Specified	-	07-NOV-2019	14-NOV-2019	US	Not Specified	US-GLAXOSMITHKLINE-US2019203712	-	-
17007390	-	Lansoprazole;Clarithromycin;Amoxicillin	Product Used For Unknown Indication	Rash Macular	Serious	Other Outcomes	Male	MAY-2019	08-NOV-2019	Non-Expedited	15 MTH	11 KG	Lupin	Healthcare Professional	Not Specified	Dietary Supplement;Chlorpheniramine Maleate	01-JUL-2019	08-NOV-2019	GB	Not Specified	GB-LUPIN PHARMACEUTICALS INC.-2019-04268	-	-
12996304	Gaviscon	Aluminum Hydroxide\Magnesium Carbonate;Esomeprazole;Sodium Alginate;Alendronic Acid	Antacid Therapy;Gastrooesophageal Reflux Disease;Product Used For Unknown Indication	Hypophosphataemic Osteomalacia;Blood Parathyroid Hormone Decreased;Hypophosphataemia;Hypercalciuria;Craniotabes;Foetal Exposure During Pregnancy;Blood Alkaline Phosphatase Increased	Serious	Congenital Anomaly;Other Outcomes	Male	-	08-NOV-2019	Expedited	15 MTH	Not Specified	Aurobindo	Healthcare Professional	Not Specified	Dietary Supplement	28-OCT-2019	03-DEC-2016	FR	Not Specified	FR-AUROBINDO-AUR-APL-2016-14895	Gerin M, Jambon G, Fouque-Aubert A, Raybaud C, Cochat P, Claris O et al. Neonatal transient hypophosphatemic hypercalciuric rickets in dizygous twins: A role for maternal alendronate therapy before pregnancy or antireflux medications. Archives de Pediatrie. 2016;23(9):957-962	-
17000073	Methadone;Cipralex	Escitalopram Oxalate;Methadone Hydrochloride;Benztropine Mesylate;Zopiclone;Gabapentin;Nortriptyline;Quetiapine;Rabeprazole	Ex-Drug Abuser;Seizure	Trismus;Foetal Exposure During Pregnancy;Premature Baby;Drug Withdrawal Syndrome Neonatal	Serious	Hospitalized;Congenital Anomaly	Not Specified	-	06-NOV-2019	Expedited	15 MTH	2 KG	Pfizer	Healthcare Professional	Not Specified	-	29-OCT-2019	06-NOV-2019	CA	Not Specified	CA-PFIZER INC-2019473766	-	-
16589098	-	Amoxicillin;Clarithromycin;Lansoprazole	Product Used For Unknown Indication	Rash Macular	Serious	Other Outcomes	Male	MAY-2019	01-NOV-2019	Expedited	15 MTH	11 KG	Ranbaxy	Healthcare Professional	Not Specified	Chlorpheniramine Maleate;Dietary Supplement	25-OCT-2019	18-JUL-2019	GB	Not Specified	GB-SUN PHARMACEUTICAL INDUSTRIES LTD-2019RR-213630	-	-
12996303	Gaviscon	Aluminum Hydroxide\Magnesium Carbonate;Alendronic Acid;Esomeprazole;Sodium Alginate	Antacid Therapy;Gastrooesophageal Reflux Disease;Product Used For Unknown Indication	Blood Alkaline Phosphatase Increased;Blood Parathyroid Hormone Decreased;Gastrooesophageal Reflux Disease;Hypophosphataemia;Foetal Exposure During Pregnancy;Hypercalciuria;Hypophosphataemic Osteomalacia;Craniotabes	Serious	Congenital Anomaly;Other Outcomes	Male	-	01-NOV-2019	Expedited	15 MTH	Not Specified	Aurobindo	Healthcare Professional	Not Specified	Dietary Supplement	29-OCT-2019	03-DEC-2016	FR	Not Specified	FR-AUROBINDO-AUR-APL-2016-14894	Gerin M, Jambon G, Fouque-Aubert A, Raybaud C, Cochat P, Claris O et al.. Neonatal transient hypophosphatemic hypercalciuric rickets in dizygous twins: A role for maternal alendronate therapy before pregnancy or antireflux medications?.. ;.. Archives de Pediatric. 2016;23(9):957-962	-
16977135	Methadone	Methadone Hydrochloride;Zopiclone;Benztropine;Citalopram;Gabapentin;Quetiapine;Rabeprazole	Product Used For Unknown Indication	Trismus;Foetal Exposure During Pregnancy	Serious	Hospitalized	Male	-	30-OCT-2019	Expedited	15 MTH	2 KG	Aurobindo	Healthcare Professional	Not Specified	-	20-OCT-2019	30-OCT-2019	CA	Not Specified	CA-AUROBINDO-AUR-APL-2019-069562	-	-
16967166	-	Omeprazole	Infantile Spitting Up;Prophylaxis	Skin Hyperpigmentation;Hypertrichosis	Serious	Other Outcomes	Male	13-APR-2019	28-OCT-2019	Expedited	15 MTH	6.9 KG	Mylan	Healthcare Professional	Not Specified	Cholecalciferol	21-OCT-2019	28-OCT-2019	ES	Not Specified	ES-MYLANLABS-2019M1101124	-	-
16955235	-	Omeprazole;Minoxidil	Gastrooesophageal Reflux Disease	Hirsutism;Product Formulation Issue	Serious	Other Outcomes	Female	08-APR-2019	24-OCT-2019	Expedited	15 WEEK	6 KG	Astrazeneca	Healthcare Professional	Not Specified	-	16-OCT-2019	24-OCT-2019	ES	Not Specified	ES-ASTRAZENECA-2019SF47035	-	-
16933697	Prevacid Solutab	Lansoprazole	Product Used For Unknown Indication	No Adverse Event;Off Label Use	Non-Serious	Non-Serious	Not Specified	-	18-OCT-2019	Non-Expedited	15 WEEK	Not Specified	Takeda	Healthcare Professional	Not Specified	-	04-OCT-2019	18-OCT-2019	US	Not Specified	US-TAKEDA-2019TUS055559	-	-
15027332	-	Omeprazole	Gastrooesophageal Reflux Disease	Hypertrichosis	Non-Serious	Non-Serious	Male	-	18-OCT-2019	Non-Expedited	150 DAY	Not Specified	Lupin	Healthcare Professional	Not Specified	-	19-MAR-2019	19-JUN-2018	ES	Not Specified	ES-LUPIN PHARMACEUTICALS INC.-2018-03135	Elosua-gonzzalez M, Campos-dominguez M, Bancalari D, Noguera-morel L, Hemandez-martin A et al. Omeprazole-induced hypertrichosis in two children. Pediatric Dermatology. 2018;1-3	-
16919409	Prevacid Solutab	Lansoprazole	Gastrooesophageal Reflux Disease	Wrong Technique In Product Usage Process;No Adverse Event;Product Administered To Patient Of Inappropriate Age	Non-Serious	Non-Serious	Not Specified	-	15-OCT-2019	Non-Expedited	153 DAY	5.75 KG	Takeda	Healthcare Professional	Not Specified	-	04-OCT-2019	15-OCT-2019	US	Not Specified	US-TAKEDA-2019TUS055534	-	-
16728505	Dietary Supplement\Probiotics;Revatio;Lasix;Opsumit;Dobutamine	Dobutamine Hydrochloride;Levothyroxine;Dipyridamole;Furosemide;Vancomycin;Epoprostenol;Macitentan;Lansoprazole;Spironolactone;Carperitide;Furosemide;Olprinone Hydrochloride;Potassium Gluconate;Ampicillin Sodium\Sulbactam Sodium;Phenobarbital Sodium;Sildenafil Citrate;Dietary Supplement\Probiotics Nos	Diarrhoea;Hypokalaemia;Hypothyroidism;Left Ventricular Failure;Postoperative Wound Infection;Prophylaxis Against Gastrointestinal Ulcer;Pulmonary Arterial Hypertension;Pulmonary Hypertension;Right Ventricular Failure;Sedative Therapy;Thrombosis Prophylaxis	Blood Pressure Decreased;Alanine Aminotransferase Increased;Pulmonary Haemorrhage;Hepatic Function Abnormal;Aspartate Aminotransferase Increased;Transfusion	Serious	Hospitalized;Other Outcomes	Male	31-MAY-2018	08-OCT-2019	Expedited	16 MTH	8.01 KG	Actelion	Healthcare Professional	Not Specified	Oxygen;Nitric Oxide	26-SEP-2019	22-AUG-2019	JP	Not Specified	JP-ACTELION-A-CH2019-194590	-	-
16891350	-	Omeprazole	Gastrooesophageal Reflux Disease	Hypertrichosis	Serious	Other Outcomes	Male	14-MAR-2019	07-OCT-2019	Expedited	16 MTH	9.6 KG	Apotex	Healthcare Professional	Not Specified	-	26-SEP-2019	07-OCT-2019	ES	Not Specified	ES-APOTEX-2019AP023010	-	-
16889462	-	Omeprazole	Product Used For Unknown Indication	Accidental Exposure To Product By Child	Non-Serious	Non-Serious	Female	-	07-OCT-2019	Non-Expedited	16 MTH	Not Specified	Aurobindo	Consumer	Not Specified	-	19-JUL-2019	07-OCT-2019	US	Not Specified	US-AUROBINDO-AUR-APL-2019-044500	-	-
15651346	Escitalopram;Methadone	Methadone Hydrochloride;Gabapentin;Escitalopram Oxalate;Nortriptyline;Benztropine Mesylate;Zopiclone;Rabeprazole;Quetiapine	Drug Abuser;Product Used For Unknown Indication;Seizure	Muscle Tone Disorder;Premature Baby;Trismus;Foetal Exposure During Pregnancy;Drug Withdrawal Syndrome Neonatal;Crying;Tremor;Sleep Disorder	Serious	Congenital Anomaly;Hospitalized	Not Specified	-	04-OCT-2019	Expedited	16 MTH	2 KG	Teva	Healthcare Professional	Not Specified	-	25-SEP-2019	23-NOV-2018	CA	Not Specified	CA-TEVA-2018-CA-978993	-	-
16529993	Escitalopram;Methadose Sugar-Free	Methadone Hydrochloride;Benztropine Mesylate;Nortriptyline;Gabapentin;Zopiclone;Escitalopram Oxalate;Rabeprazole;Quetiapine	Drug Abuser;Product Used For Unknown Indication;Seizure	Crying;Sleep Disorder;Muscle Tone Disorder;Drug Withdrawal Syndrome Neonatal;Trismus;Premature Baby;Tremor;Foetal Exposure During Pregnancy	Serious	Congenital Anomaly;Hospitalized	Not Specified	-	01-OCT-2019	Expedited	16 MTH	2 KG	Teva	Healthcare Professional	Not Specified	-	25-SEP-2019	04-JUL-2019	CA	Not Specified	CA-TEVA-2019-CA-1071068	-	-
16867605	-	Omeprazole	Product Used For Unknown Indication	Accidental Exposure To Product By Child	Non-Serious	Non-Serious	Male	-	30-SEP-2019	Non-Expedited	16 MTH	9 KG	Dr Reddys	Consumer	Not Specified	-	19-SEP-2019	30-SEP-2019	US	Not Specified	US-DRREDDYS-USA/USA/19/0114431	-	-
16865785	-	Minoxidil;Omeprazole	Gastrooesophageal Reflux Disease;Product Used For Unknown Indication	Product Label On Wrong Product;Hypertrichosis;Product Formulation Issue	Serious	Other Outcomes	Male	2019	30-SEP-2019	Expedited	16 MTH	4 KG	Ranbaxy	Healthcare Professional	Not Specified	-	18-SEP-2019	30-SEP-2019	ES	Not Specified	ES-SUN PHARMACEUTICAL INDUSTRIES LTD-2019R1-221976	-	-
16860896	-	Minoxidil;Omeprazole	Gastrooesophageal Reflux Disease;Product Used For Unknown Indication	Hypertrichosis;Product Formulation Issue;Product Label On Wrong Product	Serious	Other Outcomes	Male	2019	27-SEP-2019	Expedited	16 MTH	4 KG	Zydus Pharm	Healthcare Professional	Not Specified	-	12-SEP-2019	27-SEP-2019	ES	Not Specified	ES-ZYDUS-040984	-	-
16860079	-	Omeprazole	Gastrooesophageal Reflux Disease	Tachycardia	Serious	Other Outcomes	Female	01-JUL-2018	27-SEP-2019	Expedited	16 MTH	10 KG	Ranbaxy	Healthcare Professional	Not Specified	-	16-SEP-2019	27-SEP-2019	ES	Not Specified	ES-SUN PHARMACEUTICAL INDUSTRIES LTD-2019RR-221992	-	-
16854423	-	Omeprazole;Minoxidil	Gastrooesophageal Reflux Disease;Product Used For Unknown Indication	Product Label On Wrong Product;Product Formulation Issue;Hypertrichosis	Serious	Other Outcomes	Male	2019	26-SEP-2019	Expedited	16 MTH	4 KG	Aurobindo	Healthcare Professional	Not Specified	-	12-SEP-2019	26-SEP-2019	ES	Not Specified	ES-AUROBINDO-AUR-APL-2019-061604	-	-
16693423	-	Omeprazole;Minoxidil	Gastrooesophageal Reflux Disease	Hypertrichosis;Product Formulation Issue	Serious	Other Outcomes	Male	2019	26-SEP-2019	Expedited	16 MTH	9.6 KG	Teva	Healthcare Professional	Not Specified	-	18-SEP-2019	12-AUG-2019	ES	Not Specified	ES-TEVA-2019-ES-1090850	-	-
16650694	-	Omeprazole;Minoxidil	Bartter's Syndrome;Gastrointestinal Disorder Prophylaxis	Product Formulation Issue;Hypertrichosis	Serious	Other Outcomes	Female	11-MAR-2019	25-SEP-2019	Expedited	16 MTH	10.4 KG	Astrazeneca	Healthcare Professional	Not Specified	Indomethacin;Hydrochlorothiazide	17-SEP-2019	31-JUL-2019	ES	Not Specified	ES-ASTRAZENECA-2019SF07058	-	-
16846547	-	Minoxidil;Omeprazole	Gastrooesophageal Reflux Disease	Product Formulation Issue;Product Label On Wrong Product;Hypertrichosis	Serious	Other Outcomes	Male	2019	24-SEP-2019	Expedited	16 MTH	4 KG	Astrazeneca	Healthcare Professional	Not Specified	-	16-SEP-2019	24-SEP-2019	ES	Not Specified	ES-ASTRAZENECA-2019SF31563	-	-
16843676	-	Omeprazole	Gastrooesophageal Reflux Disease	Hypertrichosis	Serious	Other Outcomes	Female	2017	24-SEP-2019	Expedited	16 MTH	Not Specified	Zydus Pharm	Consumer	Not Specified	-	09-SEP-2019	24-SEP-2019	ES	Not Specified	ES-ZYDUS-040966	-	-
16737318	-	Minoxidil;Omeprazole	Gastrooesophageal Reflux Disease;Vomiting	Product Formulation Issue;Hypertrichosis	Serious	Other Outcomes	Male	18-FEB-2019	24-SEP-2019	Expedited	16 MTH	7.8 KG	Astrazeneca	Healthcare Professional	Not Specified	Motilium	17-SEP-2019	23-AUG-2019	ES	Not Specified	ES-ASTRAZENECA-2019SF16874	-	-
16837617	-	Omeprazole;Minoxidil	Gastrooesophageal Reflux Disease	Product Formulation Issue;Hypertrichosis;Product Label On Wrong Product	Serious	Other Outcomes	Male	2019	23-SEP-2019	Expedited	16 MTH	4 KG	Teva	Healthcare Professional	Not Specified	-	17-SEP-2019	23-SEP-2019	ES	Not Specified	ES-TEVA-2019-ES-1110898	-	-
16655707	-	Omeprazole;Minoxidil	Gastrooesophageal Reflux Disease;Product Used For Unknown Indication	Hypertrichosis;Product Formulation Issue	Serious	Other Outcomes	Male	2019	23-SEP-2019	Expedited	16 MTH	9.6 KG	Sandoz	Healthcare Professional	Not Specified	-	16-SEP-2019	01-AUG-2019	ES	Not Specified	PHHY2019ES177453	-	-
16836460	-	Omeprazole	Gastrooesophageal Reflux Disease	Hypertrichosis	Serious	Other Outcomes	Female	2017	21-SEP-2019	Expedited	16 MTH	Not Specified	Aurobindo	Consumer	Not Specified	-	06-SEP-2019	21-SEP-2019	ES	Not Specified	ES-AUROBINDO-AUR-APL-2019-060858	-	-
16836171	-	Minoxidil;Omeprazole	Gastrooesophageal Reflux Disease	Product Formulation Issue;Hypertrichosis	Serious	Other Outcomes	Female	28-MAR-2019	21-SEP-2019	Expedited	17 MTH	5.78 KG	Aurobindo	Healthcare Professional	Not Specified	Omeprazole	10-JUL-2019	21-SEP-2019	ES	Not Specified	ES-AUROBINDO-AUR-APL-2019-042822	-	-
16380552	-	Omeprazole;Minoxidil	Gastrooesophageal Reflux Disease;Product Used For Unknown Indication	Hypertrichosis;Product Formulation Issue	Serious	Other Outcomes	Male	25-FEB-2019	21-SEP-2019	Expedited	17 MTH	7.52 KG	Aurobindo	Healthcare Professional	Not Specified	Cutivate	07-SEP-2019	01-JUN-2019	ES	Not Specified	ES-AUROBINDO-AUR-APL-2019-030714	-	-
16833064	-	Minoxidil;Omeprazole	Gastrooesophageal Reflux Disease	Product Formulation Issue;Hypertrichosis	Serious	Other Outcomes	Male	21-MAY-2019	20-SEP-2019	Expedited	17 MTH	8.1 KG	Teva	Healthcare Professional	Not Specified	-	15-SEP-2019	20-SEP-2019	ES	Not Specified	ES-TEVA-2019-ES-1110198	-	-
16831095	-	Omeprazole;Minoxidil	Gastrooesophageal Reflux Disease	Hypertrichosis;Product Formulation Issue	Serious	Other Outcomes	Female	08-APR-2019	20-SEP-2019	Expedited	17 MTH	5.78 KG	Teva	Healthcare Professional	Not Specified	Omeprazole	16-JUL-2019	20-SEP-2019	ES	Not Specified	ES-TEVA-2019-ES-1081056	-	-
16728807	-	Minoxidil;Omeprazole	Gastrooesophageal Reflux Disease	Hypertrichosis;Product Formulation Issue	Serious	Other Outcomes	Male	23-MAY-2019	20-SEP-2019	Expedited	17 MTH	7 KG	Astrazeneca	Healthcare Professional	Not Specified	-	05-SEP-2019	22-AUG-2019	ES	Not Specified	ES-ASTRAZENECA-2019SF03461	-	-
16385331	-	Omeprazole;Minoxidil	Gastrooesophageal Reflux Disease	Product Formulation Issue;Hypertrichosis	Serious	Other Outcomes	Male	25-FEB-2019	20-SEP-2019	Expedited	17 MTH	7.52 KG	Teva	Healthcare Professional	Not Specified	Omeprazole	15-SEP-2019	03-JUN-2019	ES	Not Specified	ES-TEVA-2019-ES-1056959	-	-
16825723	-	Omeprazole	Gastrooesophageal Reflux Disease	Hypertrichosis	Serious	Other Outcomes	Female	2017	19-SEP-2019	Expedited	17 MTH	Not Specified	Teva	Consumer	Not Specified	-	13-SEP-2019	19-SEP-2019	ES	Not Specified	ES-TEVA-2019-ES-1109311	-	-
16724349	-	Omeprazole;Minoxidil	Gastrooesophageal Reflux Disease	Hypertrichosis;Product Formulation Issue	Serious	Other Outcomes	Female	28-MAR-2019	19-SEP-2019	Expedited	17 MTH	5.8 KG	Astrazeneca	Healthcare Professional	Not Specified	Omeprazole	11-SEP-2019	21-AUG-2019	ES	Not Specified	ES-ASTRAZENECA-2019SF00456	-	-
16387836	-	Omeprazole;Minoxidil	Gastrooesophageal Reflux Disease;Vomiting	Hypertrichosis;Product Formulation Issue	Serious	Other Outcomes	Male	25-FEB-2019	19-SEP-2019	Expedited	17 MTH	7.5 KG	Astrazeneca	Healthcare Professional	Not Specified	Omeprazole;Cutivate;Motilium	11-SEP-2019	04-JUN-2019	ES	Not Specified	ES-ASTRAZENECA-2019SE76968	-	-
16821317	-	Minoxidil;Omeprazole	Gastrooesophageal Reflux Disease;Product Used For Unknown Indication	Product Formulation Issue;Product Label On Wrong Product;Hypertrichosis	Serious	Other Outcomes	Male	2019	18-SEP-2019	Expedited	17 MTH	4 KG	Johnson And Johnson	Healthcare Professional	Not Specified	-	15-SEP-2019	18-SEP-2019	ES	Not Specified	ES-JNJFOC-20190921474	-	-
16817839	-	Omeprazole	Gastrooesophageal Reflux Disease	Hypertrichosis	Serious	Other Outcomes	Female	2017	18-SEP-2019	Expedited	17 MTH	Not Specified	Astrazeneca	Healthcare Professional	Not Specified	-	10-SEP-2019	17-SEP-2019	ES	Not Specified	ES-ASTRAZENECA-2019SF29350	-	-
16797671	-	Omeprazole;Minoxidil	Gastrooesophageal Reflux Disease;Product Used For Unknown Indication	Product Formulation Issue;Hypertrichosis	Serious	Other Outcomes	Male	21-MAY-2019	18-SEP-2019	Expedited	18 DAY	8.1 KG	Johnson And Johnson	Healthcare Professional	Not Specified	-	15-SEP-2019	12-SEP-2019	ES	Not Specified	ES-JNJFOC-20190910204	-	-
16814721	-	Omeprazole	Gastrooesophageal Reflux Disease	Hypertrichosis	Serious	Other Outcomes	Female	JAN-2019	17-SEP-2019	Expedited	18 DAY	7.5 KG	Teva	Healthcare Professional	Not Specified	-	09-SEP-2019	17-SEP-2019	ES	Not Specified	ES-TEVA-2019-ES-1107466	-	-
16809060	-	Minoxidil;Omeprazole	Gastrooesophageal Reflux Disease	Product Formulation Issue;Hypertrichosis	Serious	Other Outcomes	Male	23-MAY-2019	16-SEP-2019	Expedited	18 MTH	6.97 KG	Teva	Healthcare Professional	Not Specified	-	18-JUL-2019	16-SEP-2019	ES	Not Specified	ES-TEVA-2019-ES-1082142	-	-
16353688	-	Omeprazole;Minoxidil	Gastrooesophageal Reflux Disease;Product Used For Unknown Indication	Product Formulation Issue;Hypertrichosis	Serious	Other Outcomes	Male	25-FEB-2019	15-SEP-2019	Expedited	18 MTH	7.52 KG	Sandoz	Healthcare Professional	Not Specified	Cutivate	09-SEP-2019	24-MAY-2019	ES	Not Specified	PHHY2019ES117163	-	-
16805412	-	Omeprazole	Gastrooesophageal Reflux Disease	Hypertrichosis	Serious	Other Outcomes	Female	2017	13-SEP-2019	Expedited	18 MTH	Not Specified	Sandoz	Consumer	Not Specified	-	09-SEP-2019	13-SEP-2019	ES	Not Specified	PHHY2019ES213301	-	-
16745944	-	Omeprazole;Minoxidil	Gastrooesophageal Reflux Disease	Hypertrichosis;Product Formulation Issue	Serious	Other Outcomes	Male	15-MAR-2019	13-SEP-2019	Expedited	18 MTH	9.8 KG	Astrazeneca	Healthcare Professional	Not Specified	-	30-AUG-2019	27-AUG-2019	ES	Not Specified	ES-ASTRAZENECA-2019SF18359	-	-
16793289	-	Omeprazole;Minoxidil	Infantile Spitting Up;Product Used For Unknown Indication;Prophylaxis	Product Formulation Issue;Skin Hyperpigmentation;Hypertrichosis	Serious	Other Outcomes	Male	26-MAR-2019	12-SEP-2019	Expedited	18 MTH	6.9 KG	Johnson And Johnson	Healthcare Professional	Not Specified	Cholecalciferol	03-SEP-2019	11-SEP-2019	ES	Not Specified	ES-JNJFOC-20190910262	-	-
16418037	-	Minoxidil;Omeprazole	Infantile Spitting Up;Product Used For Unknown Indication;Prophylaxis	Hypertrichosis;Product Formulation Issue	Serious	Other Outcomes	Female	01-MAR-2019	12-SEP-2019	Expedited	18 MTH	6.58 KG	Sandoz	Healthcare Professional	Not Specified	Cholecalciferol	09-SEP-2019	11-JUN-2019	ES	Not Specified	PHHY2019ES131650	-	-
16793471	-	Omeprazole;Minoxidil	Gastrooesophageal Reflux Disease	Hypertrichosis;Product Formulation Issue	Serious	Other Outcomes	Male	21-MAY-2019	11-SEP-2019	Expedited	18 MTH	8.1 KG	Astrazeneca	Healthcare Professional	Not Specified	-	03-SEP-2019	11-SEP-2019	ES	Not Specified	ES-ASTRAZENECA-2019SF25349	-	-
16414492	-	Omeprazole;Minoxidil	Infantile Spitting Up;Prophylaxis	Product Formulation Issue;Hypertrichosis	Serious	Other Outcomes	Female	01-MAR-2019	11-SEP-2019	Expedited	18 MTH	6.6 KG	Astrazeneca	Healthcare Professional	Not Specified	Cholecalciferol	03-SEP-2019	11-JUN-2019	ES	Not Specified	ES-ASTRAZENECA-2019SE83768	-	-
16414488	-	Minoxidil;Omeprazole	Infantile Colic;Infantile Spitting Up;Prophylaxis	Product Formulation Issue;Hypertrichosis	Serious	Other Outcomes	Male	24-APR-2019	11-SEP-2019	Expedited	18 MTH	6.5 KG	Astrazeneca	Healthcare Professional	Not Specified	Omeprazole;Cholecalciferol	03-SEP-2019	11-JUN-2019	ES	Not Specified	ES-ASTRAZENECA-2019SE83840	-	-
16790269	-	Omeprazole	Gastrooesophageal Reflux Disease	Hypertrichosis	Serious	Other Outcomes	Female	JAN-2019	10-SEP-2019	Expedited	18 MTH	7.5 KG	Sandoz	Healthcare Professional	Not Specified	-	04-SEP-2019	10-SEP-2019	ES	Not Specified	PHHY2019ES207189	-	-
16364754	-	Minoxidil;Omeprazole	Infantile Spitting Up	Skin Hyperpigmentation;Hypertrichosis;Product Formulation Issue	Serious	Other Outcomes	Male	26-MAR-2019	10-SEP-2019	Expedited	18 MTH	6.9 KG	Astrazeneca	Healthcare Professional	Not Specified	-	03-SEP-2019	29-MAY-2019	ES	Not Specified	ES-ASTRAZENECA-2019SE78819	-	-
16417764	-	Minoxidil;Omeprazole	Infantile Colic;Infantile Spitting Up;Product Used For Unknown Indication;Prophylaxis	Product Formulation Issue;Hypertrichosis	Serious	Other Outcomes	Male	24-APR-2019	09-SEP-2019	Expedited	184 DAY	6.51 KG	Sandoz	Healthcare Professional	Not Specified	Cholecalciferol	02-SEP-2019	11-JUN-2019	ES	Not Specified	PHHY2019ES131658	-	-
16377193	-	Minoxidil;Omeprazole	Infantile Spitting Up;Product Used For Unknown Indication;Prophylaxis	Product Formulation Issue;Hypertrichosis;Skin Hyperpigmentation	Serious	Other Outcomes	Male	26-MAR-2019	09-SEP-2019	Expedited	184 DAY	6.9 KG	Sandoz	Healthcare Professional	Not Specified	Cholecalciferol	02-SEP-2019	31-MAY-2019	ES	Not Specified	PHHY2019ES124071	-	-
16721376	-	Omeprazole;Minoxidil	-	Hypertrichosis;Product Formulation Issue	Serious	Other Outcomes	Male	01-APR-2019	20-AUG-2019	Expedited	19 DAY	9 KG	Astrazeneca	Healthcare Professional	Not Specified	-	19-AUG-2019	20-AUG-2019	ES	Not Specified	ES-ASTRAZENECA-2019SF18075	-	-
14999014	-	Omeprazole	Dyspepsia	Maternal Exposure During Pregnancy;Death Neonatal	Serious	Died	Male	12-FEB-2018	20-AUG-2019	Expedited	19 MTH	Not Specified	Teva	Healthcare Professional	Not Specified	-	04-JUN-2018	12-JUN-2018	GB	Not Specified	GB-TEVA-2018-GB-904902	-	-
13791063	-	Omeprazole	-	Cardiac Murmur;Bone Disorder;Maternal Exposure During Pregnancy	Serious	Other Outcomes;Congenital Anomaly	Female	SEP-2005	20-AUG-2019	Expedited	19 MTH	Not Specified	Teva	Consumer	Not Specified	-	12-JUL-2017	25-JUL-2017	GB	Not Specified	GB-TEVA-787826ACC	-	-
15994154	Prevacid	Lansoprazole	Gastrooesophageal Reflux Disease	Lactose Intolerance;Off Label Use;Movement Disorder;Rash	Serious	Other Outcomes;Hospitalized	Male	25-JUL-2018	12-AUG-2019	Expedited	19 MTH	Not Specified	Takeda	Consumer	Not Specified	-	08-AUG-2019	22-FEB-2019	CA	Not Specified	CA-TAKEDA-2019TUS008329	-	-
16388866	-	Omeprazole	Gastrooesophageal Reflux Disease	Hypertrichosis	Serious	Other Outcomes	Female	22-APR-2019	30-JUL-2019	Expedited	19 MTH	11.9 KG	Astrazeneca	Healthcare Professional	Not Specified	-	27-MAY-2019	04-JUN-2019	ES	Not Specified	ES-ASTRAZENECA-2019SE82580	-	-
13999784	Eliquis	Apixaban;Lansoprazole;Oxytocin	Product Used For Unknown Indication	Low Birth Weight Baby;Infantile Apnoea;Foetal Exposure During Pregnancy	Serious	Hospitalized;Other Outcomes	Female	07-AUG-2017	30-JUL-2019	Expedited	19 MTH	2.43 KG	Bristol Myers Squibb	Healthcare Professional	Not Specified	-	22-JUL-2019	22-SEP-2017	JP	Not Specified	JP-BRISTOL-MYERS SQUIBB COMPANY-BMS-2017-083213	Osada R, et al. A case of deep vein thrombosis in pregnancy managed with apixaban. The 137th Annual Meeting of Shinshu Society of Obstetrics and Gynecology. 2017	-
16635452	Lovenox;Primperan	Metoclopramide Hydrochloride;Iobitridol;Enoxaparin Sodium;Phloroglucinol\1,3,5-Trimethoxybenzene;Esomeprazole;Ferrous Sulfate	Iron Deficiency;Morning Sickness;Product Used For Unknown Indication;Pulmonary Embolism;Scan With Contrast	Low Birth Weight Baby;Placental Disorder;Oligohydramnios	Serious	Other Outcomes	Female	15-AUG-2017	26-JUL-2019	Expedited	19 MTH	2.7 KG	Astrazeneca	Healthcare Professional	Not Specified	-	19-JUL-2019	26-JUL-2019	FR	Not Specified	FR-ASTRAZENECA-2019SF04913	-	-
16610103	-	Omeprazole;Albuterol;Cosyntropin;Amoxicillin	Bronchitis;Gastritis Prophylaxis;Infantile Spasms	Hypokalaemia;Drug Interaction	Serious	Hospitalized	Male	26-MAR-2019	22-JUL-2019	Expedited	19 MTH	11 KG	Teva	Healthcare Professional	Not Specified	-	15-JUL-2019	22-JUL-2019	ES	Not Specified	ES-TEVA-2019-ES-1080334	-	-
16597099	-	Levothyroxine;Cyclobenzaprine;Domperidone;Omeprazole;Methylphenidate;Ferrous Sulfate;Ursodiol;Insulin Nos;Docusate Sodium;Duloxetine	Product Used For Unknown Indication	Lung Cyst;Somnolence;Maternal Exposure During Breast Feeding;Pneumonia;Foetal Exposure During Pregnancy;Pulmonary Malformation	Serious	Other Outcomes;Congenital Anomaly	Female	-	19-JUL-2019	Expedited	19 MTH	Not Specified	Apotex	Healthcare Professional	Not Specified	-	09-JUL-2019	19-JUL-2019	CA	Not Specified	CA-APOTEX-2019AP018359	-	-
16477539	Valcyte;Vimpat;Trileptal	Oxcarbazepine;Omeprazole;Sulfamethoxazole\Trimethoprim;Lacosamide;Enoxaparin Sodium;Levetiracetam;Valganciclovir Hydrochloride;Tacrolimus	Antiviral Prophylaxis;Epilepsy;Immunosuppression;Infection Prophylaxis;Prophylaxis Against Gastrointestinal Ulcer;Thrombosis Prophylaxis	Hypoaldosteronism;Hyponatraemia;Drug Interaction;Hyperkalaemia;Electrolyte Imbalance	Serious	Hospitalized;Other Outcomes	Male	01-APR-2019	19-JUL-2019	Expedited	19 MTH	Not Specified	Astellas	Healthcare Professional	Not Specified	-	19-JUN-2019	26-JUN-2019	CH	Not Specified	CH-ASTELLAS-2019US025822	-	-
16574961	-	Albuterol;Cosyntropin;Amoxicillin;Omeprazole	Bronchitis;Gastritis Prophylaxis;Infantile Spasms	Hypokalaemia	Serious	Hospitalized	Male	26-MAR-2019	15-JUL-2019	Expedited	19 MTH	11 KG	Sandoz	Healthcare Professional	Not Specified	Vigabatrin	08-JUL-2019	15-JUL-2019	ES	Not Specified	PHHY2019ES158558	-	-
16559245	-	Lansoprazole;Clarithromycin;Amoxicillin	-	Rash Macular	Serious	Other Outcomes	Male	MAY-2019	11-JUL-2019	Expedited	19 MTH	11 KG	Teva	Healthcare Professional	Not Specified	Chlorpheniramine Maleate;Dietary Supplement	04-JUL-2019	11-JUL-2019	GB	Not Specified	GB-TEVA-2019-GB-1074553	-	-
16167699	Escitalopram;Methadose	Methadone Hydrochloride;Gabapentin;Escitalopram Oxalate;Benztropine Mesylate;Zopiclone;Quetiapine;Nortriptyline;Rabeprazole	Product Used For Unknown Indication	Premature Baby;Sleep Disorder;Tremor;Muscle Tone Disorder;Drug Withdrawal Syndrome Neonatal;Crying;Foetal Exposure During Pregnancy;Trismus	Serious	Hospitalized;Congenital Anomaly	Not Specified	-	10-JUL-2019	Expedited	19 MTH	2 KG	Mallinckrodt	Consumer	Not Specified	-	28-JUN-2019	08-APR-2019	CA	Not Specified	CA-MALLINCKRODT-T201902873	-	-
16534339	-	Clarithromycin;Amoxicillin;Lansoprazole	Product Used For Unknown Indication	Rash Macular	Serious	Other Outcomes	Male	MAY-2019	05-JUL-2019	Expedited	19 MTH	11 KG	Glaxosmithkline	Healthcare Professional	Not Specified	Dietary Supplement;Chlorpheniramine Maleate	03-JUL-2019	05-JUL-2019	GB	Not Specified	GB-GLAXOSMITHKLINE-GB2019119979	-	-
16522124	Epilim	Valproate Sodium;Lansoprazole;Quetiapine;Amisulpride;Procyclidine	Product Used For Unknown Indication	Learning Disorder;Foetal Exposure During Pregnancy;Delayed Visual Maturation;Ovarian Cyst;Premature Baby;Haemangioma Of Liver;Ventricular Hypertrophy	Serious	Other Outcomes	Female	-	02-JUL-2019	Expedited	19 MTH	1.4 KG	Mylan	Healthcare Professional	Not Specified	-	24-JUN-2019	02-JUL-2019	GB	Not Specified	GB-MYLANLABS-2019M1060970	-	-
16501140	-	Valganciclovir Hydrochloride;Sulfamethoxazole\Trimethoprim;Levetiracetam;Tacrolimus;Enoxaparin Sodium;Omeprazole;Oxcarbazepine	Antibiotic Prophylaxis;Antiviral Prophylaxis;Epilepsy;Immunosuppression;Prophylaxis Against Gastrointestinal Ulcer;Thrombosis Prophylaxis	Electrolyte Imbalance;Hyperkalaemia;Drug Interaction;Hyponatraemia	Serious	Hospitalized	Male	01-APR-2019	01-JUL-2019	Expedited	19 MTH	6.8 KG	Sanofi Aventis	Healthcare Professional	Not Specified	-	19-JUN-2019	01-JUL-2019	CH	Not Specified	CH-SA-2019SA167806	-	-
16477471	Valcyte;Trileptal	Oxcarbazepine;Levetiracetam;Omeprazole;Valganciclovir Hydrochloride;Tacrolimus;Sulfamethoxazole\Trimethoprim;Enoxaparin Sodium	Antibiotic Prophylaxis;Antiviral Prophylaxis;Epilepsy;Immunosuppression;Prophylaxis Against Gastrointestinal Ulcer;Thrombosis Prophylaxis	Hyperkalaemia;Drug Interaction;Electrolyte Imbalance;Hyponatraemia	Serious	Hospitalized	Male	01-APR-2019	26-JUN-2019	Expedited	19 MTH	6.8 KG	Roche	Healthcare Professional	Not Specified	-	19-JUN-2019	26-JUN-2019	CH	Not Specified	CH-ROCHE-2341395	-	-
16475729	Valcyte;Trileptal	Oxcarbazepine;Tacrolimus;Valganciclovir Hydrochloride;Enoxaparin Sodium;Sulfamethoxazole\Trimethoprim;Omeprazole;Levetiracetam	Antibiotic Prophylaxis;Antiviral Prophylaxis;Epilepsy;Immunosuppression;Prophylaxis Against Gastrointestinal Ulcer;Thrombosis Prophylaxis	Drug Interaction;Hyponatraemia;Electrolyte Imbalance;Hyperkalaemia	Serious	Hospitalized	Male	01-APR-2019	25-JUN-2019	Expedited	19 MTH	6.8 KG	Novartis	Healthcare Professional	Not Specified	-	19-JUN-2019	25-JUN-2019	CH	Not Specified	PHHY2019CH141643	-	-
16445299	Cosentyx	Secukinumab;Omeprazole;Bisoprolol;Losartan	Product Used For Unknown Indication	Bronchiolitis;Foetal Exposure During Pregnancy	Serious	Hospitalized	Male	-	18-JUN-2019	Expedited	2 DAY	Not Specified	Mylan	Healthcare Professional	Not Specified	-	10-JUN-2019	18-JUN-2019	BE	Not Specified	BE-MYLANLABS-2019M1055645	-	-
16432081	-	Omeprazole	Gastrooesophageal Reflux Disease;Product Used For Unknown Indication	Hypertrichosis	Serious	Other Outcomes	Male	14-APR-2019	14-JUN-2019	Expedited	2 DAY	7.52 KG	Apotex	Healthcare Professional	Not Specified	Cutivate	03-JUN-2019	14-JUN-2019	ES	Not Specified	ES-APOTEX-2019AP016154	-	-
16408053	-	Omeprazole	-	Constipation	Serious	Other Outcomes	Female	-	10-JUN-2019	Expedited	2 MTH	4.58 KG	Dexcel	Consumer	Not Specified	-	05-JUN-2019	10-JUN-2019	GB	Not Specified	GB-DEXPHARM-20190397	-	-
15678790	Sabril;Lioresal;Zithromax;Rivotril	Clonazepam;Amitriptyline Hydrochloride;Azithromycin Dihydrate;Baclofen;Vigabatrin;Esomeprazole;Topiramate;Melatonin;Morphine Sulfate	Epilepsy;Gastrooesophageal Reflux Disease;Insomnia;Pain;Prophylaxis	Crohn's Disease	Serious	Hospitalized	Female	OCT-2018	31-MAY-2019	Expedited	2 MTH	11.1 KG	Astrazeneca	Healthcare Professional	Not Specified	-	24-MAY-2019	02-DEC-2018	FR	Not Specified	FR-ASTRAZENECA-2018SF56026	-	-
16374585	Cefotaxime	Cefotaxime Sodium;Phenobarbital;Acetaminophen;Omeprazole;Ampicillin Sodium;Vancomycin Hydrochloride;Ceftriaxone;Phenytoin Sodium;Lacosamide	Febrile Infection-Related Epilepsy Syndrome	Febrile Infection-Related Epilepsy Syndrome;Drug Reaction With Eosinophilia And Systemic Symptoms	Serious	Life Threatening;Hospitalized;Disabled;Other Outcomes	Female	-	30-MAY-2019	Expedited	2 MTH	Not Specified	Acella	Not Specified	Not Specified	-	15-MAY-2019	30-MAY-2019	US	Not Specified	US-ACELLA PHARMACEUTICALS, LLC-2067618	Dahl, Amanda R.; Knoebel, Erin E.; Lloyd, Robin M. DRESS Following FIRES: A Clinical Conundrum. Clinical Pediatrics: 57 (12) p.1479-1482, 10/2018.	-
15706742	Rivotril;Lioresal;Zithromax;Sabril	Vigabatrin;Azithromycin Dihydrate;Baclofen;Amitriptyline Hydrochloride;Clonazepam;Morphine Sulfate;Topiramate;Melatonin;Esomeprazole	Epilepsy;Gastrooesophageal Reflux Disease;Insomnia;Pain;Prophylaxis	Crohn's Disease	Serious	Hospitalized	Female	OCT-2018	30-MAY-2019	Expedited	2 MTH	11 KG	Lundbeck	Healthcare Professional	Not Specified	-	24-MAY-2019	10-DEC-2018	FR	Not Specified	FR-LUNDBECK-DKLU2057891	-	-
16368552	-	Omeprazole	Product Used For Unknown Indication	Aorto-Oesophageal Fistula;Haematemesis;Cardio-Respiratory Arrest	Serious	Died	Female	JUN-2010	29-MAY-2019	Expedited	2 MTH	Not Specified	Mylan	Healthcare Professional	Not Specified	Octreotide	21-MAY-2019	29-MAY-2019	IT	Not Specified	IT-MYLANLABS-2019M1049981	Barabino A, Vignola S, Gandullia P et al.. Ingestion of button batteries: report of two clinical cases with esophageal complication and proposal for a multidisciplinary protocol of treatment.. Giorn Gastr epatol Nutr Ped.. 2015;VII:45-8	-
16368199	-	Omeprazole;Pantoprazole;Olmesartan	Bronchitis;Gastrooesophageal Reflux Disease;Product Used For Unknown Indication	Congenital Megaureter;Foetal Exposure During Pregnancy;Pyelocaliectasis	Serious	Congenital Anomaly	Male	27-MAR-2018	29-MAY-2019	Expedited	2 MTH	3.64 KG	Mylan	Healthcare Professional	Not Specified	Amoxicillin\Clavulanate Potassium	21-MAY-2019	29-MAY-2019	DE	Not Specified	DE-MYLANLABS-2019M1050031	-	-
16351334	-	Candesartan Cilexetil;Milnacipran;Pantoprazole;Ferrous Sulfate Anhydrous;Tramadol Hydrochloride;Bisoprolol Fumarate;Pregabalin	Product Used For Unknown Indication	Accidental Exposure To Product By Child	Serious	Hospitalized	Male	29-APR-2019	24-MAY-2019	Expedited	2 MTH	14 KG	Sandoz	Consumer	Not Specified	-	13-MAY-2019	24-MAY-2019	DE	Not Specified	PHHY2019DE111976	-	-
16342937	-	Lansoprazole	Gastrooesophageal Reflux Disease;Infantile Colic;Pyrexia	Haematochezia;Diarrhoea;Crying	Serious	Other Outcomes	Female	16-NOV-2018	22-MAY-2019	Expedited	2 MTH	9.5 KG	Takeda	Consumer	Not Specified	Lactobacillus Reuteri;Acetaminophen;Ranitidine;Omeprazole	20-MAY-2019	22-MAY-2019	ES	Not Specified	ES-TAKEDA-2019TEU005903	-	-
16303346	Dietary Supplement\Probiotics;Diflucan;Humaglobin	Human Immunoglobulin G;Spironolactone;Pantoprazole;Domperidone;Meropenem;Metronidazole;Dexamethasone;Pyridoxine Hydrochloride\Sodium Aspartate;Cilastatin Sodium\Imipenem;Fluconazole;Furosemide;Colistin;Dietary Supplement\Probiotics Nos;Amiodarone;Piperacillin Sodium\Tazobactam Sodium;Teicoplanin;Vancomycin	Product Used For Unknown Indication	Generalised Tonic-Clonic Seizure	Serious	Other Outcomes;Hospitalized	Female	-	13-MAY-2019	Expedited	2 MTH	Not Specified	Accord	Healthcare Professional	Not Specified	-	02-MAY-2019	13-MAY-2019	RO	Not Specified	RO-ACCORD-126887	Goia CM, Calburean PA, Stroe VI, Lates GA, Al-Akel CF, Mathe Z, et al. FIGHTING FOR LIFE-COMPLICATED OUTCOME AFTER ARTERIAL SWITCH OPERATION. ACTA MEDICA TRANSILVANICA. 2018;Dec, 23(4):41-43	-
16242277	-	Quetiapine Fumarate;Citalopram;Omeprazole	-	Naevus Flammeus;Pulmonary Valve Stenosis;Atrial Septal Defect;Microcephaly;Respiratory Disorder Neonatal;Small For Dates Baby;Foetal Exposure During Pregnancy	Serious	Congenital Anomaly;Other Outcomes	Male	13-JUL-2016	26-APR-2019	Expedited	2 MTH	Not Specified	Alkem	Healthcare Professional	Not Specified	-	16-JAN-2017	26-APR-2019	DE	Not Specified	DE-ALKEM LABORATORIES LIMITED-DE-ALKEM-2017-02239	-	-
16118554	-	Sitagliptin;Omeprazole;Metformin Hydrochloride	Diabetes Mellitus;Gastrooesophageal Reflux Disease	Multiple Congenital Abnormalities;Foetal Exposure During Pregnancy	Serious	Other Outcomes	Female	OCT-2018	04-APR-2019	Expedited	2 MTH	98 KG	Astrazeneca	Healthcare Professional	Not Specified	-	27-MAR-2019	26-MAR-2019	FR	Not Specified	FR-ASTRAZENECA-2019SE43651	-	-
14927565	Cotrimoxazole	Sulfamethoxazole\Trimethoprim;Methyldopa;Darunavir\Ritonavir;Valganciclovir;Prednisone;Leucovorin Calcium;Dolutegravir;Omeprazole;Emtricitabine\Tenofovir Disoproxil	Hiv Infection;Product Used For Unknown Indication	Teratogenicity;Foetal Exposure During Pregnancy;Premature Baby;Oesophageal Atresia	Serious	Life Threatening;Other Outcomes;Hospitalized;Congenital Anomaly	Not Specified	-	03-APR-2019	Expedited	2 MTH	Not Specified	Teva	Healthcare Professional	Not Specified	-	27-MAR-2019	23-MAY-2018	PT	Not Specified	PT-TEVA-2018-PT-894437	-	-
16151217	-	Omeprazole	Product Used For Unknown Indication	Aspiration;Hypernatraemia;Electrocardiogram Qt Prolonged;Diarrhoea;Accidental Exposure To Product;Retching;Accidental Overdose;Metabolic Alkalosis;Respiratory Distress;Hypokalaemia	Serious	Hospitalized	Female	-	02-APR-2019	Expedited	2 MTH	Not Specified	Ranbaxy	Healthcare Professional	Not Specified	-	25-JUL-2018	02-APR-2019	US	Not Specified	US-SUN PHARMACEUTICAL INDUSTRIES LTD-2018US-180773	Layer M, Sheroff A, Sheinhait I, Burns M, Bruccoleri R. Dangers of pediatric compounding: Toxicity from a compounded solution. Clin Toxicol (Phila). 2018;56(6):553-554(Abstract no: 222)	-
16128437	-	Omeprazole;Pantoprazole;Olmesartan	Accidental Exposure To Product;Bronchitis;Gastrooesophageal Reflux Disease	Congenital Megaureter;Pyelocaliectasis;Foetal Exposure During Pregnancy	Serious	Congenital Anomaly	Male	27-MAR-2018	28-MAR-2019	Expedited	2 MTH	Not Specified	Apotex	Healthcare Professional	Not Specified	Amoxicillin\Clavulanate Potassium	19-MAR-2019	28-MAR-2019	DE	Not Specified	DE-APOTEX-2019AP010343	-	-
16110854	-	Acetaminophen;Pantoprazole;Levothyroxine;Quetiapine	Product Used For Unknown Indication;Thyroid Disorder	Premature Baby;Foetal Exposure During Pregnancy;Myoclonus	Serious	Hospitalized	Female	23-NOV-2018	25-MAR-2019	Expedited	2 MTH	1.2 KG	Accord	Healthcare Professional	Not Specified	Ketoprofen	12-MAR-2019	25-MAR-2019	FR	Not Specified	FR-ACCORD-115320	-	-
15250310	-	Dexamethasone;Azathioprine;Pantoprazole;Eltrombopag;Enoxaparin;Nifedipine;Prednisolone;Methylprednisolone	Hypertension;Immune Thrombocytopenia;Prophylaxis;Thrombocytopenic Purpura;Thrombosis Prophylaxis	Premature Baby;Foetal Exposure During Pregnancy;Jaundice Neonatal	Serious	Other Outcomes	Female	-	19-MAR-2019	Expedited	2 MTH	2.4 KG	Mylan	Healthcare Professional	Not Specified	-	04-MAR-2019	07-AUG-2018	PT	Not Specified	PT-MYLANLABS-2018M1059317	Ferreira IJMCF, Sousa F, Vasco EM, de Amaral Areia ALF, Moura JPAS. Severe immune thrombocytopenia in pregnancy treated with Eltrombopag -A case report. Journal De Gynecologie Obstetrique Et Biologie De La Reproduction. 2018;1-4	-
16086311	-	Baclofen;Omeprazole	Product Used For Unknown Indication	Paralysis;Toxicity To Various Agents;Encephalopathy;Medication Error;Metabolic Acidosis;Seizure;Respiratory Disorder	Serious	Hospitalized	Female	-	18-MAR-2019	Expedited	2 MTH	Not Specified	Northstar	Healthcare Professional	Not Specified	-	06-MAR-2019	18-MAR-2019	US	Not Specified	US-NORTHSTAR HEALTHCARE HOLDINGS-US-2019NSR000035	Bonnie Lau, Uma Khazanie, Emily Rowe and Karen Fauman. How a Drug Shortage Contributed to a Medication Error Leading to Medication Error Leading to Baclofen Toxicity in an Infant. J Pediatr Pharmacol Ther. 2016;21(6):527529	-
16070771	-	Pantoprazole;Olmesartan Medoxomil;Omeprazole	Accidental Exposure To Product;Bronchitis;Gastrooesophageal Reflux Disease	Pyelocaliectasis;Congenital Megaureter;Foetal Exposure During Pregnancy	Serious	Congenital Anomaly	Male	27-MAR-2018	14-MAR-2019	Expedited	2 MTH	3.64 KG	Accord	Healthcare Professional	Not Specified	Amoxicillin\Clavulanate Potassium	05-MAR-2019	14-MAR-2019	DE	Not Specified	DE-ACCORD-112502	-	-
15553637	Cefotaxime	Cefotaxime Sodium;Acetaminophen;Phenobarbital;Vancomycin;Ceftriaxone;Lacosamide;Omeprazole;Phenytoin;Ampicillin;Fosphenytoin	Febrile Infection-Related Epilepsy Syndrome;Product Used For Unknown Indication	Respiratory Acidosis;Laryngeal Stenosis;Tachycardia;Ventricular Dysfunction;Drug Reaction With Eosinophilia And Systemic Symptoms	Serious	Hospitalized;Other Outcomes	Female	-	14-MAR-2019	Expedited	2 MTH	Not Specified	Lupin	Healthcare Professional	Not Specified	Methylprednisolone;Fentanyl;Clonazepam;Propofol;Topiramate;Felbamate;Levetiracetam;Anakinra;Midazolam Hydrochloride;Lorazepam;Precedex;Valproic Acid	04-MAR-2019	26-OCT-2018	US	Not Specified	US-LUPIN PHARMACEUTICALS INC.-2018-07506	Dahl AR, Knoebel EE, Lloyd RM. DRESS Following FIRES: A Clinical Conundrum. Clinical Pediatrics. 2018;57(12):1479-1482	-
15544666	Cefotaxime	Cefotaxime Sodium;Phenytoin;Lacosamide;Ceftriaxone;Ampicillin;Vancomycin;Omeprazole;Phenobarbital;Acetaminophen	Febrile Infection-Related Epilepsy Syndrome;Inflammation	Drug Reaction With Eosinophilia And Systemic Symptoms	Serious	Other Outcomes	Female	-	13-MAR-2019	Expedited	2 MTH	Not Specified	Acs Dobfar	Healthcare Professional	Not Specified	Clonazepam;Topiramate;Fentanyl;Levetiracetam;Methylprednisolone;Valproic Acid;Felbamate;Precedex;Midazolam Hydrochloride;Lorazepam;Propofol;Anakinra	04-MAR-2019	24-OCT-2018	US	Not Specified	US-ACS-001257	Dahl AR, Knoebel EE, Lloyd RM. DRESS Following FIRES: A Clinical Conundrum. Clinical Pediatrics. 2018;57(12):1479-1482. DOI: 10.1177/0009922818787321	-
15533165	Cefotaxime	Cefotaxime Sodium;Ampicillin;Lacosamide;Acetaminophen;Vancomycin;Phenytoin;Phenobarbital;Omeprazole;Ceftriaxone	Febrile Infection-Related Epilepsy Syndrome;Product Used For Unknown Indication	Drug Reaction With Eosinophilia And Systemic Symptoms	Serious	Other Outcomes	Female	-	13-MAR-2019	Expedited	2 MTH	Not Specified	Johnson And Johnson	Healthcare Professional	Not Specified	Precedex;Anakinra;Valproic Acid;Lorazepam;Fentanyl;Felbamate;Propofol;Midazolam Hydrochloride;Clonazepam;Levetiracetam;Methylprednisolone;Fosphenytoin;Topiramate	04-MAR-2019	21-OCT-2018	US	Not Specified	US-JNJFOC-20181019421	Dahl AR, Lloyd RM, Knoebel EE. DRESS Following FIRES: A Clinical Conundrum. Clinical Pediatrics 2018;Vol. 57(12):1479?1482.	-
16062662	Epilim	Valproate Sodium;Procyclidine;Quetiapine Fumarate;Amisulpride;Lansoprazole	Maternal Exposure During Pregnancy	Delayed Visual Maturation;Learning Disorder;Ventricular Hypertrophy;Foetal Exposure During Pregnancy;Premature Labour;Ovarian Cyst;Haemangioma Of Liver	Serious	Congenital Anomaly	Female	-	12-MAR-2019	Expedited	2 MTH	1.4 KG	Takeda	Healthcare Professional	Not Specified	-	07-MAR-2019	12-MAR-2019	GB	Not Specified	GB-TAKEDA-2019TEU002199	-	-
15558192	Cefotaxime	Cefotaxime Sodium;Vancomycin;Ceftriaxone;Acetaminophen;Ampicillin;Omeprazole;Fosphenytoin;Lacosamide;Phenobarbital;Phenytoin	Febrile Infection-Related Epilepsy Syndrome;Product Used For Unknown Indication	Condition Aggravated;Drug Reaction With Eosinophilia And Systemic Symptoms;Hepatic Function Abnormal;Laryngeal Stenosis;Ventricular Dysfunction;Respiratory Acidosis;Tachycardia	Serious	Hospitalized;Other Outcomes	Female	-	11-MAR-2019	Expedited	2 MTH	Not Specified	Dr Reddys	Healthcare Professional	Not Specified	Methylprednisolone;Lorazepam;Precedex;Propofol;Topiramate;Felbamate;Levetiracetam;Anakinra;Midazolam Hydrochloride;Valproic Acid;Fentanyl;Clonazepam	04-MAR-2019	27-OCT-2018	US	Not Specified	US-DRREDDYS-USA/USA/18/0104848	-	-
15500469	Cefotaxime	Ampicillin Sodium;Cefotaxime Sodium;Phenytoin;Lacosamide;Vancomycin Hydrochloride;Acetaminophen;Omeprazole;Ceftriaxone Sodium;Phenobarbital	Inflammation;Rash Morbilliform;Seizure	Drug Reaction With Eosinophilia And Systemic Symptoms	Serious	Other Outcomes	Female	-	08-MAR-2019	Expedited	2 MTH	Not Specified	Pfizer	Healthcare Professional	Not Specified	Midazolam Hydrochloride;Valproate;Precedex;Lorazepam;Clonazepam;Topiramate;Diphenhydramine Hydrochloride;Methylprednisolone;Fentanyl;Levetiracetam;Felbamate;Anakinra;Fosphenytoin;Propofol	04-MAR-2019	15-OCT-2018	US	Not Specified	US-PFIZER INC-2018409734	Dahl, A.. DRESS Following FIRES: A Clinical Conundrum. Clinical Pediatrics. 2018;57 (12):1479-1482	-
16045653	-	Esomeprazole;Norepinephrine\Norepinephrine Bitartrate;Sodium Benzoate;Furosemide;Piperacillin Sodium\Tazobactam Sodium;Metronidazole	Haemodynamic Instability;Oedema;Prophylaxis Against Gastrointestinal Ulcer;Sepsis;Tyrosinaemia	Seizure;Dyskinesia	Serious	Hospitalized	Male	15-AUG-2018	07-MAR-2019	Expedited	2 MTH	4.33 KG	Accord	Healthcare Professional	Not Specified	-	25-FEB-2019	07-MAR-2019	FR	Not Specified	FR-ACCORD-111016	-	-
14497083	Imodium;Anafranil;Seretide;Vogalene	Metopimazine;Phloroglucinol;Bromazepam;Omeprazole;Clomipramine Hydrochloride;Fluticasone Propionate\Salmeterol Xinafoate;Fluticasone;Acetylcysteine;Acetaminophen;Ketoprofen;Loperamide Hydrochloride;Ritiometan;Carbocysteine;Ergocalciferol;Polyethylene Glycols;Tixocortol Pivalate;Codeine Phosphate;Amoxicillin	Anxiety;Asthma;Bronchitis;Depression;Diarrhoea;Dyspepsia;Foetal Exposure During Pregnancy;Fungal Infection;Gastrooesophageal Reflux Disease;Nasopharyngitis;Nausea;Product Used For Unknown Indication;Prophylaxis;Rhinitis;Spinal Pain	Premature Baby;Death;Fungal Infection;Foetal Exposure During Pregnancy;Foetal Arrhythmia	Serious	Died;Other Outcomes	Female	05-JAN-2015	07-MAR-2019	Expedited	2 MTH	2.75 KG	Mylan	Healthcare Professional	Not Specified	Phloroglucinol;Amoxicillin Sodium;Anafranil;Carbocysteine;Vogalene;Bromazepam;Omeprazole;Ketoprofen;Acetaminophen\Codeine Phosphate;Imodium;Ritiometan;Fungizone;Seretide;Acetaminophen;Tixocortol Pivalate;Acetylcysteine	01-MAR-2019	07-FEB-2018	FR	Not Specified	FR-MYLANLABS-2018M1008587	-	-
16041980	Prevacid	Lansoprazole	Product Used For Unknown Indication	No Adverse Event;Product Prescribing Error	Non-Serious	Non-Serious	Male	-	06-MAR-2019	Non-Expedited	2 MTH	Not Specified	Takeda	Consumer	Not Specified	-	26-FEB-2019	06-MAR-2019	US	Not Specified	US-TAKEDA-2019TUS010821	-	-
15208790	-	Enoxaparin;Eltrombopag;Azathioprine;Methylprednisolone;Pantoprazole;Dexamethasone;Nifedipine;Prednisolone	Hypertension;Immune Thrombocytopenia;Thrombocytopenia;Thrombocytopenic Purpura;Thrombosis Prophylaxis	Jaundice Neonatal;Premature Baby;Maternal Exposure During Pregnancy	Serious	Other Outcomes	Female	-	01-MAR-2019	Expedited	2 MTH	2.4 KG	Pfizer	Healthcare Professional	Not Specified	-	24-FEB-2019	27-JUL-2018	PT	Not Specified	PT-PFIZER INC-2018302995	Ferreira, I.. Severe immune thrombocytopenia in pregnancy treated with Eltrombopag - A case report. Journal of Gynecology Obstetrics and Human Reproduction. 2018;197:1-4	-
16015164	-	Omeprazole	Gastritis	Hypotonia;Intellectual Disability	Serious	Disabled	Male	2014	28-FEB-2019	Expedited	2 MTH	21 KG	Zydus Pharm	Healthcare Professional	Not Specified	-	13-FEB-2019	28-FEB-2019	FR	Not Specified	FR-ZYDUS-034088	-	-
16003389	-	Omeprazole	Gastritis	Intellectual Disability;Hypotonia	Serious	Disabled	Male	2014	26-FEB-2019	Expedited	2 MTH	21 KG	Teva	Healthcare Professional	Not Specified	-	18-FEB-2019	26-FEB-2019	FR	Not Specified	FR-TEVA-2019-FR-1015546	-	-
15990504	-	Omeprazole	Gastritis	Hypotonia;Intellectual Disability	Serious	Disabled	Male	2014	21-FEB-2019	Expedited	2 MTH	21 KG	Astrazeneca	Healthcare Professional	Not Specified	-	13-FEB-2019	21-FEB-2019	FR	Not Specified	FR-ASTRAZENECA-2019SE25861	-	-
15935887	Propranolol;Sertraline;Lamictal	Lamotrigine;Sertraline Hydrochloride;Dihydrocodeine;Propranolol Hydrochloride;Aripiprazole;Lansoprazole;Norethindrone	Epilepsy;Foetal Exposure During Pregnancy;Product Used For Unknown Indication	Ventricular Septal Defect;Foetal Exposure During Pregnancy;Premature Baby;Atrial Septal Defect	Serious	Hospitalized;Congenital Anomaly	Male	02-MAY-2010	08-FEB-2019	Expedited	2 MTH	7 KG	Accord	Healthcare Professional	Not Specified	Prochlorperazine;Chloramphenicol;Betamethasone;Lactulose;Omeprazole;Clobazam;Miconazole;Amoxicillin;Folic Acid;Lidocaine;Diclofenac	03-SEP-2010	08-FEB-2019	GB	Not Specified	GB-ACCORD-007476	-	-
15928943	-	Allopurinol;Omeprazole	Hyperuricaemia;Prophylaxis	Hepatitis Cholestatic	Serious	Hospitalized	Male	25-JUL-2018	06-FEB-2019	Expedited	2 MTH	Not Specified	Teva	Healthcare Professional	Not Specified	-	20-NOV-2018	06-FEB-2019	ES	Not Specified	ES-TEVA-2018-ES-980065	-	-
15889739	Epilim	Valproate Sodium;Procyclidine;Amisulpride;Quetiapine Fumarate;Lansoprazole	Maternal Exposure During Pregnancy	Delayed Visual Maturation;Foetal Exposure During Pregnancy;Learning Disorder;Ventricular Hypertrophy;Premature Labour;Ovarian Cyst;Haemangioma Of Liver	Serious	Congenital Anomaly	Female	-	30-JAN-2019	Expedited	2 MTH	1.4 KG	Astrazeneca	Healthcare Professional	Not Specified	-	22-JAN-2019	30-JAN-2019	GB	Not Specified	GB-ASTRAZENECA-2019SE13606	-	-
15845753	Cosentyx	Secukinumab;Bisoprolol;Losartan;Omeprazole	Foetal Exposure During Pregnancy	Bronchiolitis	Serious	Hospitalized;Other Outcomes	Male	-	20-JAN-2019	Expedited	2 MTH	Not Specified	Aurobindo	Healthcare Professional	Not Specified	-	07-JAN-2019	20-JAN-2019	BE	Not Specified	BE-AUROBINDO-AUR-APL-2019-001105	-	-
15818623	-	Omeprazole;Secukinumab;Losartan;Bisoprolol	Foetal Exposure During Pregnancy	Bronchiolitis	Serious	Hospitalized	Male	-	13-JAN-2019	Expedited	2 MTH	Not Specified	Astrazeneca	Healthcare Professional	Not Specified	-	08-JAN-2019	13-JAN-2019	BE	Not Specified	BE-ASTRAZENECA-2019SE03305	-	-
15818622	-	Esomeprazole	Oesophageal Atresia	Product Use Issue;Lung Disorder	Serious	Other Outcomes	Female	JUL-2018	13-JAN-2019	Expedited	2 MTH	Not Specified	Astrazeneca	Healthcare Professional	Not Specified	-	07-JAN-2019	13-JAN-2019	FR	Not Specified	FR-ASTRAZENECA-2019SE04801	-	-
15277347	-	Azathioprine;Dexamethasone;Enoxaparin;Methylprednisolone;Nifedipine;Eltrombopag;Prednisolone;Pantoprazole	Blood Pressure Measurement;Foetal Exposure During Pregnancy;Hypertension;Immune Thrombocytopenia;Prophylaxis;Thrombocytopenic Purpura;Thrombosis Prophylaxis	Premature Baby;Maternal Exposure During Pregnancy;Jaundice Neonatal;Foetal Exposure During Delivery;Premature Delivery	Serious	Other Outcomes	Female	-	11-JAN-2019	Expedited	2 MTH	2.4 KG	Bausch And Lomb	Healthcare Professional	Not Specified	-	06-JAN-2019	14-AUG-2018	PT	Not Specified	PT-BAUSCH-BL-2018-021183	Ferreira I, Sousa F, Vasco E, de Amaral Areia A, Moura J. Severe immune thrombocytopenia in pregnancy treated with Eltrombopag - A case report. Journal of Obstetric Gynecology and Biology of Reproduction. 2018;1-4.	-
15801372	Cosentyx	Secukinumab;Losartan Potassium;Bisoprolol;Omeprazole	Foetal Exposure During Pregnancy	Bronchiolitis	Serious	Hospitalized	Male	-	09-JAN-2019	Expedited	2 MTH	Not Specified	Merck	Healthcare Professional	Not Specified	-	07-JAN-2019	09-JAN-2019	BE	Not Specified	BE-009507513-1901BEL001575	-	-
15764770	-	Allopurinol;Omeprazole	Hyperuricaemia;Prophylaxis	Hepatitis Cholestatic	Serious	Hospitalized;Other Outcomes	Male	25-JUL-2018	27-DEC-2018	Expedited	2 MTH	Not Specified	Apotex	Healthcare Professional	Not Specified	-	12-DEC-2018	27-DEC-2018	ES	Not Specified	ES-APOTEX-2018AP028098	-	-
15760748	Synagis	Palivizumab;Omeprazole	Antiviral Prophylaxis;Product Used For Unknown Indication	Dehydration;Dyspepsia	Serious	Hospitalized	Male	14-DEC-2018	26-DEC-2018	Expedited	2 MTH	5.7 KG	Abbvie	Consumer	Not Specified	Flovent;Azithromycin Anhydrous;Cyproheptadine;Albuterol Sulfate;Miralax	18-DEC-2018	26-DEC-2018	US	Not Specified	US-ABBVIE-18P-163-2603776-00	-	-
15742373	Cosentyx	Secukinumab;Bisoprolol;Omeprazole;Losartan	Foetal Exposure During Pregnancy	Bronchiolitis	Serious	Hospitalized	Male	-	19-DEC-2018	Expedited	2 MTH	Not Specified	Novartis	Healthcare Professional	Not Specified	-	13-DEC-2018	19-DEC-2018	BE	Not Specified	PHHY2018BE187389	-	-
15733460	-	Quetiapine;Levothyroxine Sodium;Acetaminophen;Pantoprazole	Product Used For Unknown Indication;Thyroid Disorder	Premature Baby;Myoclonus	Serious	Hospitalized	Female	23-NOV-2018	18-DEC-2018	Expedited	2 MTH	1.2 KG	Teva	Healthcare Professional	Not Specified	Ketoprofen	09-DEC-2018	18-DEC-2018	FR	Not Specified	FR-TEVA-2018-FR-987043	-	-
15719946	Lioresal;Sabril;Zithromax;Rivotril	Clonazepam;Azithromycin Dihydrate;Vigabatrin;Baclofen;Melatonin;Topiramate;Morphine Sulfate;Esomeprazole;Amitriptyline Hydrochloride	Epilepsy;Gastrooesophageal Reflux Disease;Insomnia;Pain;Prophylaxis	Crohn's Disease	Serious	Other Outcomes;Hospitalized	Female	OCT-2018	13-DEC-2018	Expedited	2 MTH	11.1 KG	Pfizer	Healthcare Professional	Not Specified	-	06-DEC-2018	13-DEC-2018	FR	Not Specified	FR-PFIZER INC-2018505693	-	-
15709819	-	Pantoprazole;Quetiapine;Acetaminophen;Levothyroxine	Product Used For Unknown Indication;Thyroid Disorder	Myoclonus;Premature Baby	Serious	Hospitalized	Female	23-NOV-2018	11-DEC-2018	Expedited	2 MTH	1.2 KG	Astrazeneca	Healthcare Professional	Not Specified	Ketoprofen	03-DEC-2018	11-DEC-2018	FR	Not Specified	FR-ASTRAZENECA-2018SF58928	-	-
15702639	-	Pantoprazole;Omeprazole;Olmesartan	Accidental Exposure To Product;Bronchitis;Gastrooesophageal Reflux Disease	Pyelocaliectasis;Foetal Exposure During Pregnancy	Serious	Congenital Anomaly	Male	-	10-DEC-2018	Expedited	2 WEEK	3.64 KG	Dexcel	Healthcare Professional	Not Specified	Amoxicillin\Clavulanate Potassium	25-OCT-2018	10-DEC-2018	DE	Not Specified	DE-DEXPHARM-20180822	-	-
15683760	Sabril;Lioresal;Zithromax;Rivotril	Clonazepam;Azithromycin Dihydrate;Morphine Sulfate;Esomeprazole;Topiramate;Baclofen;Amitriptyline Hydrochloride;Vigabatrin;Melatonin	Epilepsy;Gastrooesophageal Reflux Disease;Insomnia;Pain;Prophylaxis	Crohn's Disease	Serious	Hospitalized	Female	OCT-2018	04-DEC-2018	Expedited	2 WEEK	11.1 KG	Roche	Healthcare Professional	Not Specified	-	28-NOV-2018	04-DEC-2018	FR	Not Specified	FR-ROCHE-2222824	-	-
15682415	Sabril;Lioresal;Zithromax;Rivotril	Clonazepam;Azithromycin Dihydrate;Baclofen;Vigabatrin;Esomeprazole;Topiramate;Morphine Sulfate;Melatonin;Amitriptyline Hydrochloride	Epilepsy;Gastrooesophageal Reflux Disease;Insomnia;Pain;Prophylaxis	Crohn's Disease	Serious	Hospitalized	Female	OCT-2018	03-DEC-2018	Expedited	2 WEEK	11.1 KG	Janssen	Healthcare Professional	Not Specified	-	28-NOV-2018	03-DEC-2018	FR	Not Specified	FR-JNJFOC-20181139007	-	-
15507494	Latuda	Lurasidone Hydrochloride;Omeprazole;Albuterol;Aripiprazole	Product Used For Unknown Indication	Death	Serious	Died	Male	-	30-NOV-2018	Expedited	2 WEEK	Not Specified	Otsuka	Healthcare Professional	Not Specified	-	28-NOV-2018	16-OCT-2018	US	Not Specified	US-OTSUKA-2018_033362	-	-
15645764	-	Omeprazole;Allopurinol	Hyperuricaemia;Prophylaxis	Hepatitis Cholestatic	Serious	Hospitalized	Male	25-JUL-2018	21-NOV-2018	Expedited	2 WEEK	Not Specified	Sandoz	Healthcare Professional	Not Specified	-	13-NOV-2018	21-NOV-2018	ES	Not Specified	PHHY2018ES159537	-	-
15632608	Cefotaxime;Butalbital, Acetaminophen, And Caffeine	Acetaminophen\Butalbital\Caffeine;Ampicillin;Cefotaxime Sodium;Phenytoin;Omeprazole;Phenobarbital;Lacosamide;Ceftriaxone;Vancomycin	Product Used For Unknown Indication;Seizure	Drug Reaction With Eosinophilia And Systemic Symptoms	Serious	Hospitalized	Female	-	19-NOV-2018	Expedited	2 YR	Not Specified	Novast	Healthcare Professional	Not Specified	-	08-NOV-2018	19-NOV-2018	US	Not Specified	US-NOVAST LABORATORIES, LTD-US-2018NOV000401	Dahl AR, Knoebel EE, Lloyd RM. DRESS Following FIRES: A Clinical Conundrum. Clin-Pediatr-Phila. 2018;57(12):1479-1482	-
15628205	-	Phenytoin;Acetaminophen;Cefotaxime Sodium;Vancomycin;Ampicillin;Fosphenytoin;Omeprazole;Phenobarbital;Lacosamide;Ceftriaxone	Febrile Infection-Related Epilepsy Syndrome;Product Used For Unknown Indication	Drug Reaction With Eosinophilia And Systemic Symptoms;Laryngeal Stenosis;Tachycardia;Bilirubin Conjugated Increased;Pyrexia;Rash;Kawasaki's Disease;Aspartate Aminotransferase Increased;Hepatic Function Abnormal;Eosinophilia;Alanine Aminotransferase Increased;Respiratory Acidosis;Blood Bilirubin Increased;Ventricular Dysfunction;Systemic Lupus Erythematosus;Lichenoid Keratosis	Serious	Hospitalized;Other Outcomes	Female	-	16-NOV-2018	Expedited	2 YR	Not Specified	Validus	Healthcare Professional	Not Specified	Methylprednisolone;Topiramate;Anakinra;Propofol;Felbamate;Lorazepam;Clonazepam;Levetiracetam;Midazolam Hydrochloride;Precedex;Valproate Sodium	09-OCT-2018	16-NOV-2018	US	Not Specified	US-VALIDUS PHARMACEUTICALS LLC-US-2018VAL000956	Dahl A.R., Knoebel E.E., Lloyd R.M. DRESS Following FIRES: A Clinical Conundrum. Clinical Pediatrics. 2018;57(12):1479-1482	-
15625298	Propranolol	Propranolol Hydrochloride;Zinc Acetate;Omeprazole	Maternal Therapy To Enhance Foetal Lung Maturity	Foetal Growth Restriction;Foetal Exposure During Pregnancy	Serious	Other Outcomes	Female	-	16-NOV-2018	Expedited	2 YR	1.9 KG	Astrazeneca	Healthcare Professional	Not Specified	-	10-NOV-2018	16-NOV-2018	IN	Not Specified	IN-ASTRAZENECA-2018SF48897	Keepanasseril A, Durairaj J, Shanbhag ER, Veena P, Gowda M. Wilson's disease presenting during pregnancy: A diagnostic and therapeutic dilemma. Obstetric Medicine DOI: 10.1177/1753495X17743162 2018;11(3):148-150.	-
15585827	-	Olmesartan Medoxomil;Pantoprazole;Omeprazole	Accidental Exposure To Product;Bronchitis;Gastrooesophageal Reflux Disease	Congenital Megaureter;Maternal Exposure During Pregnancy;Pyelocaliectasis	Serious	Congenital Anomaly	Male	27-MAR-2018	13-NOV-2018	Expedited	2 YR	3.64 KG	Pfizer	Healthcare Professional	Not Specified	Amoxicillin And Clavulanate Potassium	05-NOV-2018	05-NOV-2018	DE	Not Specified	DE-PFIZER INC-2018454640	-	-
15554479	Cefotaxime	Cefotaxime Sodium;Omeprazole;Phenytoin;Fosphenytoin;Ampicillin;Vancomycin;Phenobarbital;Acetaminophen;Lacosamide;Ceftriaxone	Febrile Infection-Related Epilepsy Syndrome;Product Used For Unknown Indication	Tachycardia;Laryngeal Stenosis;Hepatic Function Abnormal;Rash Morbilliform;Ventricular Dysfunction;Drug Reaction With Eosinophilia And Systemic Symptoms;Respiratory Acidosis;Rash	Serious	Hospitalized;Other Outcomes	Female	-	08-NOV-2018	Expedited	2 YR	Not Specified	Aurobindo	Healthcare Professional	Not Specified	Fentanyl;Lorazepam;Anakinra;Clonazepam;Midazolam Hydrochloride;Propofol;Topiramate;Precedex;Methylprednisolone;Valproic Acid;Levetiracetam;Felbamate	29-OCT-2018	26-OCT-2018	US	Not Specified	US-AUROBINDO-AUR-APL-2018-051091	Dahl AR, Knoebel EE, Lloyd MR.. DRESS Following FIRES: A Clinical Conundrum.. Clinical Pediatrics. 2018;57(12):1479-1482	-
15594685	Cefotaxime	Cefotaxime Sodium;Omeprazole;Vancomycin;Acetaminophen;Ceftriaxone;Phenobarbital;Ampicillin;Lacosamide	Product Used For Unknown Indication;Seizure	Drug Reaction With Eosinophilia And Systemic Symptoms	Serious	Hospitalized	Female	-	07-NOV-2018	Expedited	2 YR	Not Specified	Lannett	Healthcare Professional	Not Specified	Fosphenytoin;Midazolam Hydrochloride;Valproate;Lorazepam;Felbamate;Levetiracetam;Fentanyl;Clonazepam;Topiramate;Propofol	25-OCT-2018	07-NOV-2018	US	Not Specified	US-LANNETT COMPANY, INC.-US-2018LAN001274	Dahl AR, Knoebel EE, Lloyd RM. DRESS Following FIRES: A Clinical Conundrum.. Clin-Pediatr-Phila. 2018;57 (12):1479-1482	-
15592273	Abilify;Latuda	Lurasidone Hydrochloride;Albuterol;Omeprazole;Aripiprazole	Asthma;Dyspepsia	Death;Respiratory Arrest	Serious	Died	Male	-	07-NOV-2018	Expedited	2 YR	Not Specified	Astrazeneca	Healthcare Professional	Not Specified	-	30-OCT-2018	07-NOV-2018	US	Not Specified	US-ASTRAZENECA-2018SF43157	-	-
15591914	-	Olmesartan;Pantoprazole;Omeprazole	Accidental Exposure To Product;Bronchitis;Gastrooesophageal Reflux Disease	Pyelocaliectasis;Congenital Megaureter;Foetal Exposure During Pregnancy	Serious	Congenital Anomaly	Male	27-MAR-2018	07-NOV-2018	Expedited	2 YR	3.64 KG	Teva	Healthcare Professional	Not Specified	Amoxicillin\Clavulanate Potassium	31-OCT-2018	07-NOV-2018	DE	Not Specified	DE-TEVA-2018-DE-971816	-	-
15590009	Cefotaxime	Cefotaxime Sodium;Lacosamide;Omeprazole;Phenobarbital;Phenytoin Sodium;Fosphenytoin;Ceftriaxone;Ampicillin;Vancomycin;Acetaminophen	Noninfective Encephalitis;Product Used For Unknown Indication;Seizure	Drug Reaction With Eosinophilia And Systemic Symptoms;Laryngeal Stenosis;Selective Eating Disorder;Respiratory Acidosis;Ventricular Failure	Serious	Hospitalized	Female	-	06-NOV-2018	Expedited	2 YR	Not Specified	Taro	Healthcare Professional	Not Specified	Lorazepam;Propofol;Valproate;Midazolam Hydrochloride;Anakinra;Methylprednisolone;Fentanyl;Topiramate;Precedex;Felbamate;Clonazepam;Levetiracetam	25-OCT-2018	06-NOV-2018	US	Not Specified	US-TARO PHARMACEUTICALS USA.,INC-2018SUN00561	Dahl AR, Knoebel EE, Lloyd RM. DRESS Following FIRES: A Clinical Conundrum. Clin Pediatr Phila. 2018;57(12):1479-1482	-
15588755	-	Pantoprazole;Omeprazole;Olmesartan	Accidental Exposure To Product;Bronchitis;Gastrooesophageal Reflux Disease	Pyelocaliectasis;Foetal Exposure During Pregnancy;Congenital Megaureter	Serious	Congenital Anomaly	Male	27-MAR-2018	06-NOV-2018	Expedited	2 YR	3.64 KG	Ranbaxy	Healthcare Professional	Not Specified	Amoxicillin\Clavulanate Potassium	25-OCT-2018	06-NOV-2018	DE	Not Specified	DE-SUN PHARMACEUTICAL INDUSTRIES LTD-2018RR-190171	-	-
15583251	-	Lansoprazole	Gastrooesophageal Reflux Disease	Vomiting	Non-Serious	Non-Serious	Not Specified	24-OCT-2018	03-NOV-2018	Non-Expedited	2 YR	Not Specified	Teva	Healthcare Professional	Not Specified	-	26-OCT-2018	03-NOV-2018	US	Not Specified	US-TEVA-2018-US-970565	-	-
15577163	-	Pantoprazole;Omeprazole;Olmesartan	Bronchitis;Gastrooesophageal Reflux Disease;Product Used For Unknown Indication	Foetal Exposure During Pregnancy;Pyelocaliectasis;Congenital Megaureter	Serious	Congenital Anomaly;Other Outcomes	Male	27-MAR-2018	02-NOV-2018	Expedited	2 YR	3.64 KG	Aurobindo	Healthcare Professional	Not Specified	Amoxicillin\Clavulanate Potassium	19-OCT-2018	02-NOV-2018	DE	Not Specified	DE-AUROBINDO-AUR-APL-2018-053071	-	-
15575439	-	Omeprazole	Product Used For Unknown Indication	Cardio-Respiratory Arrest;Haematemesis;Aorto-Oesophageal Fistula	Serious	Died	Female	JUN-2010	01-NOV-2018	Expedited	2 YR	Not Specified	Sandoz	Healthcare Professional	Not Specified	Octreotide	23-OCT-2018	01-NOV-2018	IT	Not Specified	PHHY2018IT143396	Barabino A, Vignola S, Gandullia P. Ingestion of button batteries: report of two clinical cases with esophageal complication and proposal for a multidisciplinary protocol of treatment. Giorn Gastr epatol Nutr Ped. 2015;VII:45-8	-
15571051	-	Olmesartan;Pantoprazole;Omeprazole	Accidental Exposure To Product;Bronchitis;Gastrooesophageal Reflux Disease	Foetal Exposure During Pregnancy;Pyelocaliectasis;Congenital Megaureter	Serious	Congenital Anomaly	Male	27-MAR-2018	31-OCT-2018	Expedited	2 YR	3.6 KG	Astrazeneca	Healthcare Professional	Not Specified	Amoxicillin\Clavulanate Potassium	23-OCT-2018	31-OCT-2018	DE	Not Specified	DE-ASTRAZENECA-2018SF39264	-	-
15569635	Cefotaxime	Cefotaxime Sodium;Ceftriaxone;Acetaminophen;Vancomycin;Omeprazole;Lacosamide;Fosphenytoin;Phenobarbital;Unspecified Ingredient;Phenytoin	Febrile Infection-Related Epilepsy Syndrome	Drug Reaction With Eosinophilia And Systemic Symptoms;Hepatic Function Abnormal;Tachycardia;Laryngeal Stenosis;Respiratory Acidosis;Ventricular Dysfunction	Serious	Hospitalized;Other Outcomes	Female	-	31-OCT-2018	Expedited	2 YR	Not Specified	Istituto Bichimico Italiano Giovanni Lorenzini (Ibigen)	Healthcare Professional	Not Specified	Clonazepam;Precedex;Anakinra;Methylprednisolone;Fentanyl;Lorazepam;Felbamate;Midazolam Hydrochloride;Levetiracetam;Propofol;Topiramate;Valproic Acid	17-OCT-2018	31-OCT-2018	US	Not Specified	US-IBIGEN-2018.05061	Dahl AR, Knoebel EE, Lloyd RM. DRESS Following FIRES: A Clinical Conundrum. Clinical Pediatrics. 2018;57(12):1479-1482. DOI: 10.1177/0009922818787321	-
15563473	-	Olmesartan;Pantoprazole;Omeprazole	Accidental Exposure To Product;Bronchitis;Gastrooesophageal Reflux Disease	Pyelocaliectasis;Foetal Exposure During Pregnancy;Congenital Megaureter	Serious	Congenital Anomaly	Male	27-MAR-2018	29-OCT-2018	Expedited	2 YR	3.64 KG	Sandoz	Healthcare Professional	Not Specified	Amoxicillin\Clavulanate Potassium	22-OCT-2018	29-OCT-2018	DE	Not Specified	PHHY2018DE137521	-	-
15560233	-	Omeprazole;Pantoprazole;Olmesartan	Bronchitis;Gastrooesophageal Reflux Disease;Product Used For Unknown Indication	Foetal Exposure During Pregnancy;Congenital Megaureter;Pyelocaliectasis	Serious	Congenital Anomaly;Other Outcomes	Male	27-MAR-2018	29-OCT-2018	Expedited	2 YR	3 KG	Torrent	Healthcare Professional	Not Specified	Amoxicillin\Clavulanate Potassium	19-OCT-2018	29-OCT-2018	DE	Not Specified	DE-TORRENT-00011761	-	-
15558349	Cefotaxime	Cefotaxime Sodium;Acetaminophen;Ceftriaxone;Ampicillin;Phenobarbital;Lacosamide;Omeprazole;Vancomycin;Phenytoin;Fosphenytoin	Febrile Infection-Related Epilepsy Syndrome	Laryngeal Stenosis;Drug Reaction With Eosinophilia And Systemic Symptoms	Serious	Hospitalized;Other Outcomes	Female	-	28-OCT-2018	Expedited	2 YR	Not Specified	Dexcel	Healthcare Professional	Not Specified	Fentanyl;Felbamate;Propofol;Anakinra;Valproic Acid;Midazolam Hydrochloride;Lorazepam;Precedex;Levetiracetam;Topiramate;Methylprednisolone;Clonazepam	17-OCT-2018	28-OCT-2018	US	Not Specified	US-DEXPHARM-20180803	Dahl AR, Knoebel EE, Lloyd RM. DRESS Following FIRES: A Clinical Conundrum. Clinical Pediatrics. 2018;57(12):1479-1482.	-
15557757	Cefotaxime	Cefotaxime Sodium;Lacosamide;Fosphenytoin;Phenobarbital;Ampicillin;Omeprazole;Acetaminophen;Vancomycin;Phenytoin;Ceftriaxone	Febrile Infection-Related Epilepsy Syndrome;Product Used For Unknown Indication	Tachycardia;Drug Reaction With Eosinophilia And Systemic Symptoms;Laryngeal Stenosis;Hepatic Function Abnormal;Respiratory Acidosis;Ventricular Dysfunction	Serious	Other Outcomes;Hospitalized	Female	-	27-OCT-2018	Expedited	2 YR	Not Specified	Zydus Pharm	Healthcare Professional	Not Specified	Propofol;Felbamate;Methylprednisolone;Anakinra;Lorazepam;Midazolam Hydrochloride;Valproic Acid;Levetiracetam;Clonazepam;Fentanyl;Topiramate;Dexmedetomidine	12-OCT-2018	27-OCT-2018	US	Not Specified	US-ZYDUS-029331	Dahl AR, Knoebel EE, Lloyd RM. DRESS Following FIRES: A Clinical Conundrum. Clinical Pediatrics. 2018;57(12):1479-1482. DOI: 10.1177/0009922818787321	-
15555326	-	Pantoprazole;Omeprazole;Olmesartan	Accidental Exposure To Product;Bronchitis;Gastrooesophageal Reflux Disease;Product Used For Unknown Indication	Congenital Megaureter;Foetal Exposure During Pregnancy;Pyelocaliectasis	Serious	Congenital Anomaly	Male	27-MAR-2018	26-OCT-2018	Expedited	2 YR	3.64 KG	Dr Reddys	Healthcare Professional	Not Specified	Calcium Phosphate, Dibasic, Anhydrous\Ferrous Succinate\Magnesium Hydroxide;Amoxicillin\Clavulanate Potassium	18-OCT-2018	26-OCT-2018	DE	Not Specified	DE-DRREDDYS-GER/GER/18/0104990	-	-
15553884	Cefotaxime	Cefotaxime Sodium;Ampicillin;Vancomycin;Ceftriaxone;Phenobarbital;Lacosamide;Acetaminophen;Phenytoin;Omeprazole	Product Used For Unknown Indication	Febrile Infection-Related Epilepsy Syndrome;Rash;Tachycardia;Pyrexia;Drug Reaction With Eosinophilia And Systemic Symptoms;Seizure	Serious	Other Outcomes;Hospitalized	Female	-	26-OCT-2018	Expedited	2 YR	Not Specified	Qilu Pharmaceutical	Healthcare Professional	Not Specified	-	12-OCT-2018	26-OCT-2018	US	Not Specified	US-QILU PHARMACEUTICAL CO.LTD.-QLU-000779-2018	Dahl AR Knoebel EE Lloyd RM. DRESS Following FIRES: A Clinical Conundrum. Clinical Pediatrics. 2018;1-4	-
15552724	-	Carbamazepine;Omeprazole	Product Used For Unknown Indication;Prophylaxis	Drug Interaction;Encephalitis;Toxicity To Various Agents;Seizure;Foaming At Mouth;Urinary Incontinence;Mental Status Changes;Status Epilepticus;Loss Of Consciousness	Serious	Life Threatening;Hospitalized	Male	-	25-OCT-2018	Expedited	2 YR	Not Specified	Sandoz	Healthcare Professional	Not Specified	-	22-OCT-2018	25-OCT-2018	CN	Not Specified	PHHY2018CN137496	Lin T, Wei C, Sun S, Dou M, Ma J. Analysis and Monitoring of Clinical Pharmacists Rescue Medication for Children with Carbamazepine Poisoning. Evaluation and analysis of drug-use in hospitals of China. 2018;18(9):1-5	-
15551088	Cefotaxime	Cefotaxime Sodium;Omeprazole;Acetaminophen;Ceftriaxone;Phenobarbital;Lacosamide;Vancomycin;Phenytoin;Ampicillin	Product Used For Unknown Indication	Drug Reaction With Eosinophilia And Systemic Symptoms	Serious	Hospitalized	Female	-	25-OCT-2018	Expedited	2 YR	Not Specified	Perrigo	Healthcare Professional	Not Specified	-	12-OCT-2018	25-OCT-2018	US	Not Specified	US-PERRIGO-18US011456	Lloyd R, Dahl A, Knoebel E.. DRESS following FIRES: A clinical conundrum. Clinical Pediatrics. 2018;57(12):1479-82	-
15546134	Cefotaxime	Cefotaxime Sodium;Midazolam Hydrochloride;Acetaminophen;Lacosamide;Ceftriaxone;Omeprazole;Ampicillin;Vancomycin;Phenobarbital;Anakinra;Phenytoin	Febrile Infection-Related Epilepsy Syndrome;Product Used For Unknown Indication	Tachycardia;Drug Reaction With Eosinophilia And Systemic Symptoms;Rash Morbilliform;Pyrexia	Serious	Other Outcomes	Female	-	24-OCT-2018	Expedited	2 YR	Not Specified	Sandoz	Healthcare Professional	Not Specified	Topiramate;Propofol;Felbamate;Valproate;Levetiracetam;Methylprednisolone;Fentanyl;Lorazepam;Clonazepam	16-OCT-2018	24-OCT-2018	US	Not Specified	PHHY2018US129518	Dahl AR, Knoebel EE, Lloyd RM. DRESS Following FIRES: A Clinical Conundrum. CLINICAL PEDIATRICS. 2018;57(12):1479-82	-
15541232	Cefotaxime	Cefotaxime Sodium;Phenytoin;Lacosamide;Omeprazole;Ampicillin;Phenobarbital;Acetaminophen;Vancomycin;Ceftriaxone	Evidence Based Treatment;Febrile Infection-Related Epilepsy Syndrome;Inflammation;Product Used For Unknown Indication	Drug Reaction With Eosinophilia And Systemic Symptoms	Serious	Life Threatening;Hospitalized	Female	-	23-OCT-2018	Expedited	2 YR	Not Specified	Mylan	Healthcare Professional	Not Specified	Levetiracetam;Methylprednisolone;Fosphenytoin;Anakinra;Topiramate;Propofol;Clonazepam;Midazolam Hydrochloride;Valproate;Precedex;Lorazepam;Fentanyl;Felbamate	15-OCT-2018	23-OCT-2018	US	Not Specified	US-MYLANLABS-2018M1078588	Dahl AR, Knoebel EE, Lloyd RM. DRESS Following FIRES: A Clinical Conundrum. Clin-Pediatr-Phila 2018;57(12):1479-1482.	-
15530546	-	Vancomycin;Fosphenytoin;Phenytoin;Omeprazole;Acetaminophen;Ampicillin;Lacosamide;Ceftriaxone;Phenobarbital;Cefotaxime Sodium	Febrile Infection-Related Epilepsy Syndrome;Inflammation;Seizure	Blood Bilirubin Increased;Rash;Drug Reaction With Eosinophilia And Systemic Symptoms;Alanine Aminotransferase Increased;Eosinophilia;Respiratory Acidosis;Bilirubin Conjugated Increased;Aspartate Aminotransferase Increased;Tachycardia;Pyrexia;Laryngeal Stenosis;Lichenoid Keratosis;Hepatic Function Abnormal;Systemic Lupus Erythematosus;Ventricular Dysfunction;Kawasaki's Disease	Serious	Hospitalized;Other Outcomes	Female	-	23-OCT-2018	Expedited	2 YR	Not Specified	Sanofi Aventis	Healthcare Professional	Not Specified	Levetiracetam;Fentanyl;Propofol;Precedex;Methylprednisolone;Valproate Sodium;Anakinra;Topiramate;Midazolam Hydrochloride;Clonazepam;Lorazepam;Felbamate	12-OCT-2018	18-OCT-2018	US	Not Specified	US-SA-2018SA281168	Dahl A.R., Knoebel E.E., Lloyd R.M. DRESS Following FIRES: A Clinical Conundrum. Clinical Pediatrics. 2018;57(12):1479-1482	-
7589748	Lamictal;Sertraline	Sertraline Hydrochloride;Propranolol Hydrochloride;Aripiprazole;Norethindrone;Lamotrigine;Lansoprazole;Dihydrocodeine	Epilepsy;Product Used For Unknown Indication	Premature Baby;Foetal Exposure During Pregnancy;Atrial Septal Defect;Ventricular Septal Defect	Serious	Hospitalized;Congenital Anomaly	Male	-	23-OCT-2018	Expedited	2 YR	2.81 KG	Mylan	Healthcare Professional	Not Specified	Diclofenac Sodium;Folic Acid;Miconazole;Prochlorperazine;Amoxicillin Trihydrate;Clobazam;Chloramphenicol;Lidocaine;Lactulose;Betamethasone;Omeprazole	17-OCT-2018	16-SEP-2010	GB	Not Specified	GB-MYLANLABS-2010S1016322	-	-
15535291	Cefotaxime	Cefotaxime Sodium;Acetaminophen;Diphenhydramine;Phenobarbital;Lacosamide;Phenytoin;Omeprazole;Vancomycin;Ampicillin;Ceftriaxone	Nervous System Disorder;Product Used For Unknown Indication;Seizure	Drug Reaction With Eosinophilia And Systemic Symptoms;Drug Ineffective	Serious	Other Outcomes;Hospitalized	Female	-	22-OCT-2018	Expedited	2 YR	Not Specified	Apotex	Healthcare Professional	Not Specified	Valproate;Propofol;Levetiracetam;Topiramate;Fentanyl;Anakinra;Lorazepam;Midazolam Hydrochloride;Clonazepam;Felbamate;Methylprednisolone;Fosphenytoin	07-OCT-2018	22-OCT-2018	US	Not Specified	US-APOTEX-2018AP022798	Dahl AR, Knoebel EE, Lloyd RM. DRESS Following FIRES: A Clinical Conundrum. doi: 10.1177/0009922818787321.. Clinical Pediatrics. 2018;57 (12):1479-1482	-
15534411	Cefotaxime;Ceftriaxone And Dextrose	Ceftriaxone Sodium;Cefotaxime Sodium;Phenytoin;Acetaminophen;Fosphenytoin;Phenobarbital;Vancomycin;Lacosamide;Omeprazole;Ampicillin	Febrile Infection-Related Epilepsy Syndrome;Product Used For Unknown Indication	Drug Reaction With Eosinophilia And Systemic Symptoms;Respiratory Acidosis;Hepatic Function Abnormal;Tachycardia;Ventricular Dysfunction;Laryngeal Stenosis	Serious	Life Threatening;Hospitalized;Other Outcomes	Female	-	21-OCT-2018	Expedited	2 YR	Not Specified	Baxter	Healthcare Professional	Not Specified	Clonazepam;Methylprednisolone;Levetiracetam;Fentanyl;Felbamate;Precedex;Midazolam Hydrochloride;Propofol;Valproic Acid;Anakinra;Topiramate;Lorazepam	10-OCT-2018	21-OCT-2018	US	Not Specified	US-BAXTER-2018BAX025695	DAHL A, KNOEBEL E, LLOYD R. DRESS FOLLOWING FIRES: A CLINICAL CONUNDRUM. CLINICAL PEDIATRICS. 2018;3(2):1-4.	-
15527157	Cefotaxime	Cefotaxime Sodium;Phenobarbital;Fosphenytoin;Ampicillin;Lacosamide;Vancomycin;Phenytoin;Omeprazole;Ceftriaxone;Acetaminophen	Febrile Infection-Related Epilepsy Syndrome;Product Used For Unknown Indication	Tachycardia;Ventricular Dysfunction;Respiratory Acidosis;Laryngeal Stenosis;Pyrexia;Drug Reaction With Eosinophilia And Systemic Symptoms;Hepatic Function Abnormal;Rash Morbilliform;Rash	Serious	Other Outcomes;Hospitalized	Female	-	20-OCT-2018	Expedited	2 YR	Not Specified	Strides	Healthcare Professional	Not Specified	Fentanyl;Lorazepam;Propofol;Anakinra;Valproic Acid;Levetiracetam;Midazolam Hydrochloride;Clonazepam;Methylprednisolone;Felbamate;Precedex;Topiramate	15-OCT-2018	20-OCT-2018	US	Not Specified	US-STRIDES ARCOLAB LIMITED-2018SP009055	Dahl AR, Knoebel EE, Lloyd RM.. DRESS Following FIRES: A Clinical Conundrum.. Clinical Pediatrics.. 2018;57(12):1479-1482.	-
15533444	Cefotaxime	Cefotaxime Sodium;Acetaminophen;Omeprazole;Lacosamide;Vancomycin;Fosphenytoin;Phenobarbital;Phenytoin;Ampicillin;Ceftriaxone	Febrile Infection-Related Epilepsy Syndrome;Product Used For Unknown Indication	Respiratory Acidosis;Drug Reaction With Eosinophilia And Systemic Symptoms;Ventricular Dysfunction;Tachycardia;Hepatic Function Abnormal;Laryngeal Stenosis	Serious	Hospitalized;Other Outcomes	Female	-	19-OCT-2018	Expedited	2 YR	Not Specified	Glenmark	Healthcare Professional	Not Specified	Lorazepam;Levetiracetam;Anakinra;Felbamate;Topiramate;Midazolam Hydrochloride;Precedex;Propofol;Clonazepam;Valproic Acid;Methylprednisolone;Fentanyl	12-OCT-2018	19-OCT-2018	US	Not Specified	US-GLENMARK PHARMACEUTICALS-2018GMK037815	Dahl AR, Knoebel EE, Lloyd RM.. DRESS Following FIRES: A Clinical Conundrum. Clinical Pediatrics. 2018;57(12):1479-1482	-
15532507	Cefotaxime	Cefotaxime Sodium;Ceftriaxone;Phenobarbital;Omeprazole;Phenytoin;Vancomycin;Fosphenytoin;Ampicillin;Lacosamide;Acetaminophen	Febrile Infection-Related Epilepsy Syndrome	Tachycardia;Ventricular Failure;Laryngeal Stenosis;Aspartate Aminotransferase Increased;Drug Reaction With Eosinophilia And Systemic Symptoms;Respiratory Acidosis;Bilirubin Conjugated Increased;Alanine Aminotransferase Increased	Serious	Other Outcomes;Hospitalized	Female	-	19-OCT-2018	Expedited	2 YR	Not Specified	Bayer	Healthcare Professional	Not Specified	Topiramate;Valproic Acid;Methylprednisolone;Precedex;Levetiracetam;Lorazepam;Propofol;Midazolam Hydrochloride;Felbamate;Clonazepam;Fentanyl;Anakinra	10-OCT-2018	19-OCT-2018	US	Not Specified	US-BAYER-2018-191922	Dahl AR, Knoebel EE, Lloyd RM. DRESS Following FIRES: A Clinical Conundrum. Clinical Pediatrics. 2018;57(12):1479-1482	-
15531838	Cefotaxime	Cefotaxime Sodium;Acetaminophen;Omeprazole;Vancomycin;Phenobarbital;Ampicillin;Phenytoin;Fosphenytoin;Ceftriaxone;Lacosamide	Febrile Infection-Related Epilepsy Syndrome;Product Used For Unknown Indication	Respiratory Acidosis;Laryngeal Stenosis;Tachycardia;Drug Reaction With Eosinophilia And Systemic Symptoms;Hepatic Function Abnormal;Ventricular Dysfunction	Serious	Hospitalized;Other Outcomes	Female	-	19-OCT-2018	Expedited	2 YR	Not Specified	Hikma	Healthcare Professional	Not Specified	Precedex;Topiramate;Anakinra;Valproic Acid;Methylprednisolone;Fentanyl;Clonazepam;Felbamate;Propofol;Lorazepam;Levetiracetam;Midazolam Hydrochloride	12-OCT-2018	19-OCT-2018	US	Not Specified	US-HIKMA PHARMACEUTICALS USA INC.-US-H14001-18-07887	-	-
15507003	-	Metronidazole;Piperacillin Sodium\Tazobactam Sodium;Norepinephrine\Norepinephrine Bitartrate;Furosemide;Sodium Benzoate;Esomeprazole	Haemodynamic Instability;Oedema;Prophylaxis Against Gastrointestinal Ulcer;Sepsis;Tyrosinaemia	Seizure;Dyskinesia	Serious	Hospitalized	Male	15-AUG-2018	16-OCT-2018	Expedited	2 YR	4.33 KG	Baxter	Healthcare Professional	Not Specified	-	04-OCT-2018	16-OCT-2018	FR	Not Specified	FR-BAXTER-2018BAX025235	-	-
15506466	Cefotaxime	Cefotaxime Sodium;Omeprazole;Ceftriaxone;Vancomycin;Lacosamide;Ampicillin;Phenytoin;Phenobarbital;Acetaminophen	Central Nervous System Inflammation;Seizure	Drug Reaction With Eosinophilia And Systemic Symptoms	Serious	Hospitalized;Life Threatening	Female	-	16-OCT-2018	Expedited	2 YR	Not Specified	Astrazeneca	Healthcare Professional	Not Specified	Anakinra;Felbamate;Precedex;Midazolam Hydrochloride;Fentanyl;Lorazepam;Fosphenytoin;Topiramate;Clonazepam;Levetiracetam;Propofol;Methylprednisolone	08-OCT-2018	16-OCT-2018	US	Not Specified	US-ASTRAZENECA-2018SF30713	Lioyd RM, Dahl AR, Knoebel EE. DRESS Following FIRES: A Clinical Conundrum. Clinical Pediatrics 2018;57(12):1479-1482.	-
15487054	-	Metronidazole;Piperacillin Sodium\Tazobactam Sodium;Norepinephrine\Norepinephrine Bitartrate;Sodium Benzoate;Furosemide;Esomeprazole	Haemodynamic Instability;Oedema;Prophylaxis Against Gastrointestinal Ulcer;Sepsis;Tyrosinaemia	Seizure;Dyskinesia	Serious	Hospitalized	Male	15-AUG-2018	11-OCT-2018	Expedited	2 YR	4.3 KG	Astrazeneca	Healthcare Professional	Not Specified	-	03-OCT-2018	11-OCT-2018	FR	Not Specified	FR-ASTRAZENECA-2018SF29657	-	-
15383988	Seretide;Vogalene;Imodium;Anafranil	Clomipramine Hydrochloride;Polyethylene Glycol 4000;Loperamide Hydrochloride;Amoxicillin;Ketoprofen;Omeprazole;Metopimazine;Fluticasone Propionate\Salmeterol Xinafoate;Tixocortol Pivalate;Acetylcysteine;Ergocalciferol;Acetaminophen\Codeine Phosphate;Carbocysteine;Phloroglucinol;Bromazepam;Ritiometan Magnesium	Anxiety;Asthma;Bronchitis;Constipation;Depression;Diarrhoea;Dyspepsia;Gastrooesophageal Reflux Disease;Nasopharyngitis;Nausea;Prophylaxis;Rhinitis;Spinal Pain	Death;Foetal Exposure During Pregnancy;Fungal Infection;Premature Baby;Foetal Arrhythmia	Serious	Died	Female	05-JAN-2015	14-SEP-2018	Expedited	2 YR	Not Specified	Ranbaxy	Healthcare Professional	Not Specified	-	22-JAN-2018	14-SEP-2018	FR	Not Specified	FR-SUN PHARMACEUTICAL INDUSTRIES LTD-2018RR-162430	-	-
15297113	-	Pantoprazole;Dexamethasone;Nifedipine;Azathioprine;Enoxaparin Sodium;Methylprednisolone;Prednisolone;Eltrombopag	Hypertension;Immune Thrombocytopenia;Thrombosis Prophylaxis	Foetal Exposure During Pregnancy;Jaundice Neonatal	Serious	Other Outcomes	Female	-	10-SEP-2018	Expedited	2 YR	2.4 KG	Sanofi Aventis	Healthcare Professional	Not Specified	-	29-AUG-2018	20-AUG-2018	PT	Not Specified	PT-SA-2018SA217309	Ferreira IJMCF, Sousa F, Vasco EM, de Amaral Areia ALF, Moura JPAS. Severe immune thrombocytopenia in pregnancy treated with Eltrombopag - A case report. Journal De Gynecologie Obstetrique Et Biologie De La Reproduction. 2018;unknown:1-4	-
15361012	Anafranil;Vogalene;Seretide;Imodium	Loperamide Hydrochloride;Polyethylene Glycol 4000;Amoxicillin;Fluticasone Propionate\Salmeterol Xinafoate;Metopimazine;Carbocysteine;Bromazepam;Phloroglucinol;Clomipramine Hydrochloride;Tixocortol Pivalate;Acetaminophen\Codeine Phosphate;Omeprazole;Ritiometan;Acetylcysteine;Ergocalciferol;Ketoprofen	Anxiety;Asthma;Bronchitis;Constipation;Depression;Diarrhoea;Dyspepsia;Fungal Infection;Gastrooesophageal Reflux Disease;Nasopharyngitis;Nausea;Prophylaxis;Rhinitis;Spinal Pain	Foetal Exposure During Pregnancy;Foetal Arrhythmia;Foetal Malformation;Fungal Infection;Weight Gain Poor;Premature Baby;Death	Serious	Congenital Anomaly;Other Outcomes;Died	Female	05-JAN-2015	07-SEP-2018	Expedited	2 YR	3.18 KG	Teva	Healthcare Professional	Not Specified	Fungizone	23-SEP-2015	07-SEP-2018	FR	Not Specified	FR-TEVA-596491ISR	-	-
14496376	Seretide;Anafranil;Vogalene;Imodium	Loperamide Hydrochloride;Ketoprofen;Acetaminophen\Codeine Phosphate;Ritiometan;Acetylcysteine;Omeprazole;Carbocysteine;Metopimazine;Ergocalciferol;Amoxicillin;Clomipramine Hydrochloride;Tixocortol Pivalate;Polyethylene Glycols;Fluticasone Propionate\Salmeterol Xinafoate;Phloroglucinol;Bromazepam	Anxiety;Asthma;Bronchitis;Constipation;Depression;Diarrhoea;Dyspepsia;Foetal Exposure During Pregnancy;Gastrooesophageal Reflux Disease;Nasopharyngitis;Nausea;Product Used For Unknown Indication;Prophylaxis;Rhinitis;Spinal Pain	Electrocardiogram St Segment Elevation;Premature Baby;Fungal Infection;Foetal Exposure During Pregnancy;Arrhythmia;Pneumonia Aspiration;Death;Oral Fungal Infection	Serious	Died;Other Outcomes	Female	05-JAN-2015	07-SEP-2018	Expedited	2 YR	2.75 KG	Aurobindo	Healthcare Professional	Not Specified	Acetaminophen	24-AUG-2018	07-FEB-2018	FR	Not Specified	FR-AUROBINDO-AUR-APL-2015-08677	-	-
15253459	-	Enoxaparin;Eltrombopag;Prednisolone;Methylprednisolone;Pantoprazole;Azathioprine;Dexamethasone;Nifedipine	Hypertension;Thrombocytopenic Purpura;Thrombosis Prophylaxis	Premature Baby;Foetal Exposure During Delivery;Jaundice Neonatal;Maternal Exposure During Pregnancy	Serious	Other Outcomes	Female	-	06-SEP-2018	Expedited	2 YR	2.4 KG	Concordia	Healthcare Professional	Not Specified	-	28-AUG-2018	08-AUG-2018	PT	Not Specified	PT-CONCORDIA PHARMACEUTICALS INC.-E2B_00015813	-	-
14471214	Seretide;Anafranil;Vogalene;Amoxicillin Trihydrate;Imodium	Loperamide Hydrochloride;Acetaminophen\Codeine Phosphate;Ritiometan;Polyethylene Glycols;Amoxicillin;Phloroglucinol;Ergocalciferol;Metopimazine;Clomipramine Hydrochloride;Ketoprofen;Fluticasone Propionate\Salmeterol Xinafoate;Bromazepam;Acetylcysteine;Tixocortol Pivalate;Carbocysteine;Amoxicillin;Omeprazole	Anxiety;Asthma;Bronchitis;Constipation;Depression;Diarrhoea;Dyspepsia;Foetal Exposure During Pregnancy;Gastrooesophageal Reflux Disease;Nasopharyngitis;Nausea;Prophylaxis;Rhinitis;Spinal Pain	Foetal Arrhythmia;Death;Foetal Exposure During Pregnancy;Premature Baby;Fungal Infection	Serious	Died	Female	05-JAN-2015	05-SEP-2018	Expedited	2 YR	2.9 KG	Astrazeneca	Healthcare Professional	Not Specified	Acetylcysteine;Ritiometan	28-AUG-2018	31-JAN-2018	FR	Not Specified	FR-ASTRAZENECA-2018SE10169	-	-
11561972	Vogalene;Imodium;Seretide;Anafranil	Clomipramine Hydrochloride;Amoxicillin;Ketoprofen;Acetylcysteine;Ritiometan;Carbocysteine;Omeprazole;Phloroglucinol;Acetaminophen\Codeine Phosphate;Fluticasone Propionate\Salmeterol Xinafoate;Loperamide Hydrochloride;Polyethylene Glycols;Ascorbic Acid\Ergocalciferol\Retinol\Tocopherol;Metopimazine;Tixocortol Pivalate;Bromazepam	Anxiety;Bronchitis;Bronchitis Chronic;Constipation;Depression;Diarrhoea;Dyspepsia;Gastrooesophageal Reflux Disease;Nasopharyngitis;Nausea;Oral Fungal Infection;Prophylaxis;Rhinitis;Spinal Pain	Foetal Exposure During Pregnancy;Premature Baby;Death;Maternal Exposure During Breast Feeding	Serious	Other Outcomes;Died	Female	03-MAR-2015	03-SEP-2018	Expedited	2 YR	Not Specified	Glaxosmithkline	Healthcare Professional	Not Specified	Fungizone	28-AUG-2018	28-SEP-2015	FR	Not Specified	FR-GLAXOSMITHKLINE-FR2015GSK137113	-	-
15293561	-	Sodium Bicarbonate;Omeprazole	Product Used For Unknown Indication	Accidental Overdose;Hypokalaemia;Diarrhoea;Electrocardiogram Qt Prolonged;Accidental Exposure To Product;Retching;Hypernatraemia;Metabolic Alkalosis;Aspiration	Serious	Hospitalized;Other Outcomes	Female	-	28-AUG-2018	Expedited	2 YR	Not Specified	Aurobindo	Healthcare Professional	Not Specified	-	16-AUG-2018	20-AUG-2018	US	Not Specified	US-AUROBINDO-AUR-APL-2018-041888	Layer M, Sheroff A, Sheinhait I, Burns M, Bruccoleri R.. Dangers of pediatric compounding: Toxicity from a compounded solution.. Clinical Toxicology. 2018;56(6):553-554	-
15309781	-	Pantoprazole;Candesartan;Lamotrigine;Dihydralazine Sulfate;Metoprolol Succinate	Abortion Induced;Epilepsy;Gastritis Prophylaxis;Glaucoma;Hypertension	Pulmonary Hypoplasia;Single Umbilical Artery;Congenital Vas Deferens Absence;Joint Contracture;Foetal Exposure During Pregnancy;Potter's Syndrome;Congenital Muscle Absence	Serious	Other Outcomes;Congenital Anomaly	Male	-	23-AUG-2018	Expedited	2 YR	.35 KG	Dr Reddys	Healthcare Professional	Health Professional ,Foreign	Mifepristone;Gemeprost;Dorzolamide;Torsemide	08-AUG-2018	23-AUG-2018	DE	Not Specified	DE-DRREDDYS-GER/GER/18/0103122	-	-
15298946	-	Omeprazole;Sodium Bicarbonate	-	Accidental Overdose	Serious	Other Outcomes	Female	-	21-AUG-2018	Expedited	2 YR	Not Specified	Dexcel	Healthcare Professional	Not Specified	-	07-AUG-2018	21-AUG-2018	US	Not Specified	US-DEXPHARM-20180601	Layer, M.; Sheroff, A.; Sheinhait, I.; Burns, M.; Bruccoleri, R. Dangers of pediatric compounding: Toxicity from a compounded solution. Clinical Toxicology 2018, V56, P553-554	-
15238898	Prevacid Solutab	Lansoprazole	Gastrooesophageal Reflux Disease;Haematemesis	No Adverse Event;Off Label Use;Wrong Technique In Product Usage Process	Non-Serious	Non-Serious	Male	24-JUL-2018	20-AUG-2018	Non-Expedited	2 YR	5.44 KG	Takeda	Healthcare Professional	Not Specified	Zantac	14-AUG-2018	03-AUG-2018	US	Not Specified	US-TAKEDA-2018TUS023539	-	-
15263320	-	Omeprazole;Sodium Bicarbonate	Product Used For Unknown Indication	Retching;Hypernatraemia;Accidental Overdose;Electrocardiogram Qt Prolonged;Metabolic Alkalosis;Hypokalaemia;Product Formulation Issue;Diarrhoea;Aspiration	Serious	Hospitalized;Other Outcomes	Female	-	10-AUG-2018	Expedited	2 YR	Not Specified	Zydus Pharm	Healthcare Professional	Not Specified	-	06-AUG-2018	10-AUG-2018	US	Not Specified	US-ZYDUS-021105	Layer M, Sheroff A, Sheinhait I, Burns M, Bruccoleri R. Dangers of pediatric compounding: Toxicity from a compounded solution. Clin-Toxicol-(Phila) 2018;56(6):553-554.	-
15254979	-	Omeprazole;Sodium Bicarbonate	Cardiac Disorder	Hypokalaemia;Electrocardiogram Qt Prolonged;Hypernatraemia;Metabolic Alkalosis;Wrong Product Administered;Accidental Overdose;Aspiration	Serious	Hospitalized	Female	-	08-AUG-2018	Expedited	2 YR	Not Specified	Mylan	Healthcare Professional	Not Specified	-	25-JUL-2018	08-AUG-2018	US	Not Specified	US-MYLANLABS-2018M1059110	Layer M, Sheroff A, Sheinhait I, Burns M, Bruccoleri R. Dangers of pediatric compounding: Toxicity from a compounded solution. Clin-Toxicol-(Phila) 2018;56(6):553-554.	-
15244838	-	Talc;Sodium Bicarbonate;Omeprazole	Product Used For Unknown Indication	Hypernatraemia;Metabolic Alkalosis;Toxicity To Various Agents;Electrocardiogram Qt Prolonged;Hypokalaemia;Product Preparation Error;Product Use Issue;Diarrhoea;Accidental Overdose;Aspiration;Wrong Technique In Product Usage Process;Retching;Respiratory Distress;Accidental Exposure To Product;Electrocardiogram Qrs Complex Prolonged	Serious	Hospitalized	Female	-	06-AUG-2018	Expedited	2 YR	Not Specified	Glenmark	Healthcare Professional	Not Specified	-	23-JUL-2018	06-AUG-2018	US	Not Specified	US-GLENMARK PHARMACEUTICALS-2018GMK036838	Layer M, Sheroff A, Sheinhait I, Burns M, Bruccoleri R.. Dangers of pediatric compounding: Toxicity from a compounded solution.. 38th International Congress of the European Association of Poisons Centres and C. 2018;56(6):553-554	-
15114367	-	Omeprazole	Foetal Exposure During Pregnancy	Foetal Exposure During Pregnancy;Death Neonatal	Serious	Died	Male	12-FEB-2018	02-AUG-2018	Expedited	2 YR	Not Specified	Sandoz	Healthcare Professional	Not Specified	-	24-JUL-2018	06-JUL-2018	GB	Not Specified	PHHY2018GB037969	-	-
14908315	Novorapid	Insulin Aspart;Nifedipine;Dexamethasone;Metformin Hydrochloride;Folic Acid;Aspirin;Omeprazole;Amoxicillin	Product Used For Unknown Indication	Premature Baby;Exposure Via Breast Milk;Foetal Exposure During Pregnancy	Serious	Hospitalized	Female	12-APR-2018	02-AUG-2018	Expedited	2 YR	2 KG	Bristol Myers Squibb	Healthcare Professional	Not Specified	-	24-JUL-2018	17-MAY-2018	GB	Not Specified	GB-BRISTOL-MYERS SQUIBB COMPANY-BMS-2018-045019	-	-
15208720	-	Sodium Bicarbonate;Talc;Omeprazole	-	Metabolic Alkalosis;Product Physical Issue;Diarrhoea;Hypernatraemia;Aspiration;Accidental Overdose;Retching;Electrocardiogram Qt Prolonged;Respiratory Rate Increased;Hypokalaemia	Serious	Hospitalized	Female	-	27-JUL-2018	Expedited	2 YR	Not Specified	Astrazeneca	Healthcare Professional	Not Specified	-	20-JUL-2018	27-JUL-2018	US	Not Specified	US-ASTRAZENECA-2018SE94288	Layer M, Sheroff A, Sheinhait I, Burns M, Bruccoleri R. Dangers of pediatric compounding: toxicity from a compounded solution. CLINICAL TOXICOLOGY 2018;553-4.	-
15204309	-	Omeprazole	Product Used For Unknown Indication	Foetal Exposure During Pregnancy;Death Neonatal	Serious	Other Outcomes;Died	Male	12-FEB-2018	26-JUL-2018	Expedited	2 YR	Not Specified	Mylan	Healthcare Professional	Not Specified	-	16-JUL-2018	26-JUL-2018	GB	Not Specified	GB-MYLANLABS-2018M1055087	-	-
15202086	-	Sodium Bicarbonate;Omeprazole	-	Hypernatraemia;Electrocardiogram Qt Prolonged;Metabolic Alkalosis;Accidental Overdose;Accidental Exposure To Product;Aspiration;Hypokalaemia	Serious	Other Outcomes	Female	-	26-JUL-2018	Expedited	2 YR	Not Specified	Pfizer	Healthcare Professional	Not Specified	-	20-JUL-2018	26-JUL-2018	US	Not Specified	US-PFIZER INC-2018295447	Layer, M.. Dangers of pediatric compounding: Toxicity from a compounded solution. Clinical Toxicology. 2018;56 (6):553-554	-
15117777	-	Lansoprazole	Gastrooesophageal Reflux Disease	Product Prescribing Error	Non-Serious	Non-Serious	Male	02-JUL-2018	07-JUL-2018	Non-Expedited	2 YR	Not Specified	Teva	Consumer	Not Specified	-	03-JUL-2018	07-JUL-2018	US	Not Specified	US-TEVA-2018-US-922163	-	-
7589743	Sertraline;Propranolol	Propranolol Hydrochloride;Lansoprazole;Dihydrocodeine;Lamotrigine;Aripiprazole;Sertraline Hydrochloride;Norethindrone	Epilepsy;Product Used For Unknown Indication	Foetal Exposure During Pregnancy;Atrial Septal Defect;Ventricular Septal Defect;Premature Baby	Serious	Congenital Anomaly;Hospitalized	Male	02-MAY-2010	29-JUN-2018	Expedited	2 YR	Not Specified	Teva	Healthcare Professional	Not Specified	-	21-JUN-2018	16-SEP-2010	GB	Not Specified	GB-TEVA-247327ISR	-	-
15050296	-	Omeprazole	Dyspepsia	Death Neonatal;Exposure During Pregnancy	Serious	Died	Male	12-FEB-2018	22-JUN-2018	Expedited	2 YR	Not Specified	Dr Reddys	Healthcare Professional	Not Specified	-	07-JUN-2018	22-JUN-2018	GB	Not Specified	GB-DRREDDYS-GER/UKI/18/0100433	-	-
14817842	-	Omeprazole	Dyspepsia	Death Neonatal;Exposure During Pregnancy;Foetal Exposure During Pregnancy	Serious	Died	Male	12-FEB-2018	22-JUN-2018	Expedited	2 YR	Not Specified	Astrazeneca	Healthcare Professional	Not Specified	-	14-JUN-2018	27-APR-2018	GB	Not Specified	GB-ASTRAZENECA-2018SE53511	-	-
14985698	Lamictal	Lamotrigine;Propranolol Hydrochloride;Dihydrocodeine;Aripiprazole;Sertraline Hydrochloride;Norethindrone;Lansoprazole	Foetal Exposure During Pregnancy;Product Used For Unknown Indication	Atrial Septal Defect;Maternal Exposure During Pregnancy;Ventricular Septal Defect;Premature Baby	Serious	Other Outcomes;Congenital Anomaly;Hospitalized	Male	02-SEP-2009	21-JUN-2018	Expedited	2 YR	7.4 KG	Takeda	Healthcare Professional	Not Specified	Lactulose;Clobazam;Prochlorperazine;Miconazole;Omeprazole;Folic Acid;Amoxicillin Trihydrate;Lidocaine;Betamethasone;Chloramphenicol;Diclofenac Sodium	12-JUN-2018	07-JUN-2018	GB	Not Specified	GB-TAKEDA-2018TEU003158	-	-
7590587	Sertraline;Lamictal	Lamotrigine;Lansoprazole;Aripiprazole;Propranolol Hydrochloride;Dihydrocodeine;Sertraline Hydrochloride;Norethindrone	Epilepsy;Product Used For Unknown Indication	Ventricular Septal Defect;Premature Baby;Foetal Exposure During Pregnancy;Atrial Septal Defect	Serious	Hospitalized;Congenital Anomaly	Male	02-MAY-2010	20-JUN-2018	Expedited	2 YR	7.4 KG	Ranbaxy	Healthcare Professional	Not Specified	Folic Acid;Clobazam;Lidocaine;Betamethasone;Lactulose;Omeprazole;Amoxicillin;Prochlorperazine;Chloramphenicol;Diclofenac	05-JUN-2018	17-SEP-2010	GB	Not Specified	GB-RANBAXY-2010R1-38127	-	-
15009644	Sertraline;Lamictal	Lamotrigine;Dihydrocodeine;Propranolol Hydrochloride;Sertraline Hydrochloride;Norethindrone;Aripiprazole;Lansoprazole	Epilepsy;Foetal Exposure During Pregnancy;Product Used For Unknown Indication	Premature Baby;Atrial Septal Defect;Ventricular Septal Defect;Foetal Exposure During Pregnancy	Serious	Hospitalized;Congenital Anomaly;Other Outcomes	Male	02-MAY-2010	14-JUN-2018	Expedited	2 YR	2.81 KG	Aurobindo	Healthcare Professional	Not Specified	Clobazam;Chloramphenicol;Miconazole;Lidocaine;Lactulose;Diclofenac Sodium;Omeprazole;Prochlorperazine;Folic Acid;Betamethasone;Amoxicillin Trihydrate	04-SEP-2010	14-JUN-2018	GB	Not Specified	GB-AUROBINDO-AUR-APL-2010-02206	-	-
14271593	Propranolol;Lamictal;Sertraline	Sertraline Hydrochloride;Lamotrigine;Norethindrone;Propranolol Hydrochloride;Aripiprazole;Dihydrocodeine;Lansoprazole	Product Used For Unknown Indication	Premature Baby;Ventricular Septal Defect;Foetal Exposure During Pregnancy;Atrial Septal Defect	Serious	Hospitalized;Congenital Anomaly	Male	02-MAY-2010	14-JUN-2018	Expedited	2 YR	2.8 KG	Otsuka	Consumer	Not Specified	Lidocaine;Betamethasone;Diclofenac Sodium;Amoxicillin Trihydrate;Omeprazole;Lactulose;Clobazam;Prochlorperazine;Folic Acid;Miconazole;Chloramphenicol	01-JUN-2018	11-DEC-2017	GB	Not Specified	GB-OTSUKA-DJ20105189	-	-
14999583	Sertraline;Lamictal	Lamotrigine;Aripiprazole;Sertraline Hydrochloride;Norethindrone;Lansoprazole;Dihydrocodeine;Propranolol Hydrochloride	Epilepsy;Product Used For Unknown Indication	Ventricular Septal Defect;Atrial Septal Defect;Foetal Exposure During Pregnancy;Premature Baby	Serious	Hospitalized;Congenital Anomaly;Other Outcomes	Male	02-MAY-2010	12-JUN-2018	Expedited	2 YR	2.8 KG	Lupin	Consumer	Not Specified	Omeprazole;Lactulose;Diclofenac Sodium;Betamethasone;Folic Acid;Lidocaine;Clobazam;Prochlorperazine;Amoxicillin Trihydrate;Chloramphenicol;Miconazole	30-MAY-2018	12-JUN-2018	GB	Not Specified	GB-LUPIN PHARMACEUTICALS INC.-2018-04273	-	-
14991523	Sertraline;Lamictal	Lamotrigine;Aripiprazole;Dihydrocodeine;Sertraline Hydrochloride;Propranolol Hydrochloride;Lansoprazole;Norethindrone	Product Used For Unknown Indication	Atrial Septal Defect;Premature Baby;Ventricular Septal Defect;Foetal Exposure During Pregnancy	Serious	Hospitalized;Other Outcomes;Congenital Anomaly	Male	02-MAY-2010	08-JUN-2018	Expedited	2 YR	2 KG	Glaxosmithkline	Healthcare Professional	Not Specified	Clobazam;Chloramphenicol;Miconazole;Lactulose;Diclofenac Sodium;Betamethasone;Lidocaine;Prochlorperazine;Folic Acid;Omeprazole;Amoxicillin Trihydrate	16-AUG-2010	08-JUN-2018	GB	Not Specified	GB-GLAXOSMITHKLINE-B0598823B	-	-
14680485	Propranolol;Lamictal	Lamotrigine;Lansoprazole;Aripiprazole;Propranolol Hydrochloride;Dihydrocodeine Phosphate;Norethindrone	Back Pain;Epilepsy;Nausea;Product Used For Unknown Indication	Premature Baby;Live Birth;Maternal Exposure During Pregnancy	Serious	Other Outcomes;Hospitalized	Not Specified	02-MAY-2010	25-MAY-2018	Expedited	2 YR	Not Specified	Glaxosmithkline	Healthcare Professional	Not Specified	Omeprazole;Folic Acid;Lactulose;Betamethasone;Diclofenac Sodium;Miconazole;Lidocaine;Clobazam;Prochlorperazine;Chloramphenicol;Amoxicillin Trihydrate	18-MAY-2018	26-MAR-2018	GB	Not Specified	GB-GLAXOSMITHKLINE-GB2018046211	-	-
14926786	Venlafaxine	Venlafaxine Hydrochloride;Esomeprazole;Hydrochlorothiazide\Losartan Potassium	Accidental Exposure To Product;Accidental Exposure To Product By Child	Poisoning;Toxicity To Various Agents	Serious	Other Outcomes	Male	06-MAY-2018	23-MAY-2018	Expedited	2 YR	Not Specified	Astrazeneca	Healthcare Professional	Not Specified	-	15-MAY-2018	23-MAY-2018	IT	Not Specified	IT-ASTRAZENECA-2018SE64458	-	-
14850558	-	Omeprazole	Dyspepsia	Death Neonatal	Serious	Died	Male	12-FEB-2018	06-MAY-2018	Expedited	2 YR	Not Specified	Dexcel	Healthcare Professional	Not Specified	-	23-APR-2018	06-MAY-2018	GB	Not Specified	GB-DEXPHARM-20180281	-	-
14468185	-	Domperidone Maleate;Caffeine;Omeprazole	Infantile Apnoea;Product Used For Unknown Indication	Atrial Tachycardia;Arrhythmia Supraventricular	Serious	Hospitalized	Female	-	22-APR-2018	Expedited	2 YR	Not Specified	Apotex	Healthcare Professional	Not Specified	Phenylephrine;Cyclopentolate	16-JAN-2018	31-JAN-2018	CA	Not Specified	CA-APOTEX-2018AP005802	-	-
14758712	-	Lansoprazole	Gastrooesophageal Reflux Disease;Product Used For Unknown Indication	Blood Creatinine Increased	Serious	Other Outcomes;Hospitalized	Female	-	13-APR-2018	Expedited	2 YR	4 KG	Mylan	Healthcare Professional	Not Specified	Clonidine;Peg 3350;Acetaminophen\Propoxyphene Napsylate;Hydromorphone	03-APR-2018	13-APR-2018	CA	Not Specified	CA-MYLANLABS-2018M1023095	-	-
14740694	Cotrimoxazole	Sulfamethoxazole\Trimethoprim;Prednisone;Methyldopa;Valganciclovir;Dolutegravir;Darunavir\Ritonavir;Omeprazole;Leucovorin Calcium;Emtricitabine\Tenofovir	Hiv Infection;Product Used For Unknown Indication	Foetal Exposure During Pregnancy;Teratogenicity;Premature Baby;Oesophageal Atresia	Serious	Life Threatening;Congenital Anomaly;Other Outcomes;Hospitalized	Female	-	10-APR-2018	Expedited	2 YR	Not Specified	Westward	Healthcare Professional	Not Specified	-	26-MAR-2018	10-APR-2018	PT	Not Specified	PT-WEST-WARD PHARMACEUTICALS CORP.-PT-H14001-18-02640	-	-
14723885	First Lansoprazole Rx	Lansoprazole	Gastrooesophageal Reflux Disease	Dehydration;Decreased Appetite;Diarrhoea	Serious	Other Outcomes	Male	16-MAR-2018	05-APR-2018	Expedited	2 YR	4.09 KG	Cutispharma	Consumer	Not Specified	Infants Gas Relief	21-MAR-2018	05-APR-2018	US	Not Specified	US-CUTISPHARMA, INC.-2045179	-	Yes
13943422	Losec	Omeprazole	Oesophageal Disorder	Premature Baby;Cardiac Murmur;Congenital Foot Malformation;General Physical Health Deterioration;Exposure Via Breast Milk;Bone Disorder	Serious	Other Outcomes;Congenital Anomaly	Female	2003	03-APR-2018	Expedited	2 YR	Not Specified	Astrazeneca	Healthcare Professional	Not Specified	-	26-MAR-2018	07-SEP-2017	GB	Not Specified	GB-ASTRAZENECA-2017SE31467	-	-
14691576	-	Pantoprazole	Gastritis;Hypothyroidism;Morning Sickness;Prophylaxis Of Abortion;Prophylaxis Of Neural Tube Defect;Sjogren's Syndrome	Exposure During Pregnancy;Large For Dates Baby;Atrial Septal Defect;Developmental Hip Dysplasia	Serious	Congenital Anomaly	Female	21-JUL-2017	28-MAR-2018	Expedited	2 YR	4.12 KG	Dr Reddys	Healthcare Professional	Not Specified	Omeprazole;Aspirin;Ondansetron;Folic Acid;Dimenhydrinate;Levothyroxine Sodium;Progesterone	14-MAR-2018	28-MAR-2018	DE	Not Specified	DE-DRREDDYS-GER/GER/18/0097076	-	-
14526537	-	Esomeprazole	Gastrooesophageal Reflux Disease	Off Label Use;Diarrhoea;Drug Ineffective;Loss Of Consciousness;Constipation;Product Use Issue;Wrong Technique In Product Usage Process;Pain	Serious	Other Outcomes	Female	JAN-2018	20-FEB-2018	Expedited	2 YR	Not Specified	Astrazeneca	Healthcare Professional	Not Specified	-	05-FEB-2018	13-FEB-2018	FR	Not Specified	FR-ASTRAZENECA-2018SE17957	-	-
14294768	-	Esomeprazole	Gastrooesophageal Reflux Disease	Thrombocytopenic Purpura	Serious	Hospitalized	Female	24-NOV-2017	12-FEB-2018	Expedited	2 YR	Not Specified	Astrazeneca	Healthcare Professional	Not Specified	-	07-FEB-2018	18-DEC-2017	FR	Not Specified	FR-ASTRAZENECA-2017SF27667	-	-
14512207	Prevacid Solutab	Lansoprazole	Gastrooesophageal Reflux Disease	No Adverse Event;Off Label Use	Non-Serious	Non-Serious	Male	-	09-FEB-2018	Non-Expedited	2 YR	Not Specified	Takeda	Healthcare Professional	Not Specified	-	31-JAN-2018	09-FEB-2018	US	Not Specified	US-TAKEDA-2018TUS002904	-	-
14506824	Cotrimoxazole	Sulfamethoxazole\Trimethoprim;Valganciclovir;Emtricitabine\Tenofovir;Leucovorin Calcium;Prednisone;Darunavir\Ritonavir;Methyldopa;Dolutegravir;Omeprazole	Hiv Infection;Product Used For Unknown Indication	Premature Baby;Teratogenicity;Foetal Exposure During Pregnancy;Oesophageal Atresia	Serious	Other Outcomes;Congenital Anomaly;Life Threatening;Hospitalized	Female	-	08-FEB-2018	Expedited	2 YR	Not Specified	Fresenius Kabi	Healthcare Professional	Not Specified	-	30-JAN-2018	08-FEB-2018	PT	Not Specified	PT-FRESENIUS KABI-FK201801414	-	-
11584322	Anafranil;Vogalene;Seretide;Imodium	Loperamide Hydrochloride;Codeine;Ritiometan;Fluticasone Propionate\Salmeterol Xinafoate;Metopimazine;Clomipramine Hydrochloride;Ketoprofen;Carbocysteine;Bromazepam;Amoxicillin;Tixocortol Pivalate;Ergocalciferol;Polyethylene Glycols;Acetylcysteine;Phloroglucinol;Omeprazole	Anxiety;Asthma;Bronchitis;Constipation;Depression;Diarrhoea;Dyspepsia;Fungal Infection;Gastrooesophageal Reflux Disease;Nasopharyngitis;Nausea;Product Used For Unknown Indication;Prophylaxis;Rhinitis;Spinal Pain	Foetal Exposure During Pregnancy;Death	Serious	Died	Female	03-MAR-2015	05-FEB-2018	Expedited	2 YR	2.75 KG	Johnson And Johnson	Healthcare Professional	Not Specified	Fungizone;Acetaminophen	29-JAN-2018	01-OCT-2015	FR	Not Specified	FR-JNJFOC-20150919594	-	-
14442241	-	Pantoprazole	Gastritis;Hypothyroidism;Morning Sickness;Product Used For Unknown Indication;Prophylaxis Of Abortion;Prophylaxis Of Neural Tube Defect;Sjogren's Syndrome	Atrial Septal Defect;Large For Dates Baby;Foetal Exposure During Pregnancy;Developmental Hip Dysplasia	Serious	Other Outcomes;Congenital Anomaly	Female	21-JUL-2017	25-JAN-2018	Expedited	2 YR	4.12 KG	Mylan	Consumer	Not Specified	Aspirin;Folic Acid;Progesterone;Tears Again;Omeprazole;Dimenhydrinate;Levothyroxine Sodium;Ondansetron	15-JAN-2018	25-JAN-2018	DE	Not Specified	DE-MYLANLABS-2018M1005021	-	-
14437080	-	Pantoprazole	Gastritis;Hypothyroidism;Morning Sickness;Prophylaxis Of Abortion;Prophylaxis Of Neural Tube Defect;Sjogren's Syndrome	Large For Dates Baby;Atrial Septal Defect;Developmental Hip Dysplasia	Serious	Congenital Anomaly	Female	21-JUL-2017	25-JAN-2018	Expedited	2 YR	4.12 KG	Ranbaxy	Consumer	Not Specified	Dimenhydrinate;Ondansetron;Omeprazole;Levothyroxine Sodium;Progesterone;Aspirin;Folic Acid	12-JAN-2018	25-JAN-2018	DE	Not Specified	DE-SUN PHARMACEUTICAL INDUSTRIES LTD-2018RR-161560	-	-
14410503	-	Pantoprazole	Gastritis;Hypothyroidism;Morning Sickness;Prophylaxis Of Abortion;Prophylaxis Of Neural Tube Defect	Developmental Hip Dysplasia;Large For Dates Baby;Atrial Septal Defect	Serious	Congenital Anomaly	Female	21-JUL-2017	19-JAN-2018	Expedited	2 YR	4.12 KG	Aurobindo	Healthcare Professional	Not Specified	Aspirin;Progesterone;Folic Acid;Ondansetron;Omeprazole;Levothyroxine Sodium;Dimenhydrinate	09-JAN-2018	19-JAN-2018	DE	Not Specified	DE-AUROBINDO-AUR-APL-2018-002188	-	-
14402939	-	Pantoprazole	Gastritis;Hypothyroidism;Morning Sickness;Prophylaxis Of Abortion;Prophylaxis Of Neural Tube Defect;Sjogren's Syndrome	Developmental Hip Dysplasia;Atrial Septal Defect;Large For Dates Baby	Serious	Congenital Anomaly;Other Outcomes	Female	21-JUL-2017	17-JAN-2018	Expedited	2 YR	4.12 KG	Pfizer	Healthcare Professional	Not Specified	Levothyroxine Sodium;Dimenhydrinate;Omeprazole;Folic Acid;Aspirin;Progesterone;Tears Again;Ondansetron	09-JAN-2018	17-JAN-2018	DE	Not Specified	DE-PFIZER INC-2018020566	-	-
14391532	Prevacid	Lansoprazole	Product Used For Unknown Indication	Product Administered To Patient Of Inappropriate Age;No Adverse Event	Non-Serious	Non-Serious	Not Specified	-	16-JAN-2018	Non-Expedited	2 YR	Not Specified	Takeda	Healthcare Professional	Not Specified	-	10-JAN-2018	16-JAN-2018	US	Not Specified	US-TAKEDA-2018TUS000815	-	-
14337387	-	Esomeprazole	Infantile Colic	Crying;Irritability	Serious	Hospitalized	Female	OCT-2017	29-DEC-2017	Expedited	2 YR	5.2 KG	Astrazeneca	Healthcare Professional	Not Specified	-	22-DEC-2017	29-DEC-2017	FR	Not Specified	FR-ASTRAZENECA-2017SF31478	-	-
14326319	First Omeprazole Rx	Omeprazole	Gastrooesophageal Reflux Disease	Mucous Stools;Haematochezia;Clostridium Difficile Infection;Diarrhoea	Serious	Other Outcomes	Male	11-NOV-2017	26-DEC-2017	Expedited	2 YR	Not Specified	Cutispharma	Not Specified	Not Specified	-	12-DEC-2017	26-DEC-2017	US	Not Specified	US-CUTISPHARMA, INC.-2037787	-	Yes
14309568	Prevacid Solutab	Lansoprazole	Gastrooesophageal Reflux Disease;Ulcer	Product Prescribing Error;No Adverse Event	Non-Serious	Non-Serious	Female	-	20-DEC-2017	Non-Expedited	2 YR	9.52 KG	Takeda	Consumer	Not Specified	-	12-DEC-2017	20-DEC-2017	US	Not Specified	US-TAKEDA-2017TUS026112	-	-
14240669	Hydrodiuril	Hydrochlorothiazide;Lansoprazole;Fluticasone;Metoclopramide Hydrochloride;Dexamethasone;Spironolactone;Furosemide	Product Used For Unknown Indication	Nephrolithiasis;Hypertension;Pathological Fracture;Hypocalcaemia;Osteopenia;Hypochloraemia;Hypertrophic Cardiomyopathy;Nephrocalcinosis;Abnormal Behaviour;Hyponatraemia;Pulmonary Hypertension;Cor Pulmonale;Hypokalaemia	Serious	Other Outcomes;Life Threatening;Hospitalized;Died	Female	-	14-DEC-2017	Expedited	2 YR	Not Specified	Validus	Healthcare Professional	Not Specified	Sodium Chloride;Oxygen;Lorazepam;Ipratropium Bromide;Morphine Sulfate;Midazolam Hydrochloride	04-DEC-2017	30-NOV-2017	US	Not Specified	US-VALIDUS PHARMACEUTICALS LLC-US-2017VAL001597	Donn SM. Bronchopulmonary dysplasia: Myths of pharmacologic management. 2017;22(5):354-8	-
14276757	-	Lansoprazole	Gastrooesophageal Reflux Disease	Wrong Technique In Product Usage Process;Product Administered To Patient Of Inappropriate Age;Infantile Spitting Up	Non-Serious	Non-Serious	Male	26-JUN-2017	12-DEC-2017	Non-Expedited	2 YR	Not Specified	Teva	Consumer	Not Specified	-	27-JUN-2017	12-DEC-2017	US	Not Specified	US-TEVA-782936ACC	-	-
14190347	Atarax;Doliprane	Acetaminophen;Hydroxyzine Hydrochloride;Folic Acid;Esomeprazole	Abdominal Pain Upper;Anaemia Prophylaxis;Insomnia;Pain	Baseline Foetal Heart Rate Variability Disorder;Foetal Exposure During Pregnancy;Growth Retardation	Serious	Other Outcomes;Hospitalized	Male	28-JUN-2017	01-DEC-2017	Expedited	2 YR	1.5 KG	Astrazeneca	Healthcare Professional	Not Specified	Spironolactone;Levothyroxine;Furosemide;Kardegic;Symbicort;Diltiazem	23-NOV-2017	15-NOV-2017	FR	Not Specified	FR-ASTRAZENECA-2017SF15210	-	-
14223747	Prevacid Solutab	Lansoprazole	Gastrooesophageal Reflux Disease	No Adverse Event;Off Label Use;Product Administered To Patient Of Inappropriate Age	Non-Serious	Non-Serious	Male	-	25-NOV-2017	Non-Expedited	2 YR	Not Specified	Takeda	Consumer	Not Specified	-	20-NOV-2017	25-NOV-2017	US	Not Specified	US-TAKEDA-2017TUS024585	-	-
13742867	Keppra;Valium	Diazepam;Levetiracetam;Topiramate;Esomeprazole	Epilepsy;Gastrooesophageal Reflux Disease;Vitamin Supplementation	Off Label Use;Accidental Overdose;Product Use Issue;Product Dispensing Error;Renal Impairment;Metabolic Acidosis;Seizure;Liver Injury;Decreased Appetite	Serious	Hospitalized	Male	02-JUN-2017	26-OCT-2017	Expedited	2 YR	6.82 KG	Janssen	Consumer	Not Specified	Ergocalciferol	25-OCT-2017	11-JUL-2017	FR	Not Specified	FR-JNJFOC-20170704637	-	-
14107691	Dopamine;Norepinephrine;Cefotaxime	Cefotaxime Sodium;Ursodiol;Morphine;Norepinephrine\Norepinephrine Bitartrate;Dopamine Hydrochloride;Midazolam Hydrochloride;Omeprazole	-	Death Neonatal;Neonatal Anuria;Hypotension;Lactic Acidosis;Brain Hypoxia;Foetal Arrhythmia;Renal Failure Neonatal	Serious	Died	Male	06-MAR-2016	19-OCT-2017	Expedited	2 YR	2.45 KG	Aventis	Consumer	Not Specified	-	20-OCT-2016	19-OCT-2017	FR	Not Specified	FR-SA-2017SA200678	-	-
14032820	-	Insulin Nos;Omeprazole;Gemfibrozil;Niacin;Fenofibrate;Metformin Hydrochloride	Product Used For Unknown Indication	Foetal Exposure During Pregnancy;Premature Baby	Non-Serious	Non-Serious	Male	-	03-OCT-2017	Non-Expedited	2 YR	1.95 KG	Bristol Myers Squibb	Healthcare Professional	Not Specified	-	19-SEP-2017	03-OCT-2017	US	Not Specified	US-BRISTOL-MYERS SQUIBB COMPANY-BMS-2017-087781	Hill AJ, Pacheco LD, Saade G, Hankins GD. Familial hypertriglyceridemia in pregnancy. International Journal of Gynaecology and Obstetrics. 2014;125:80-1	-
14012456	Prevacid Solutab	Lansoprazole	Gastrooesophageal Reflux Disease	No Adverse Event;Product Administered To Patient Of Inappropriate Age	Non-Serious	Non-Serious	Male	-	03-OCT-2017	Non-Expedited	2 YR	Not Specified	Takeda	Consumer	Not Specified	-	22-SEP-2017	26-SEP-2017	US	Not Specified	US-TAKEDA-2017TUS019455	-	-
14022647	-	Omeprazole	Product Used For Unknown Indication	Foetal Exposure During Pregnancy;Bone Disorder;Cardiac Murmur	Serious	Congenital Anomaly;Other Outcomes	Female	SEP-2005	29-SEP-2017	Expedited	2 YR	Not Specified	Dr Reddys	Consumer	Not Specified	-	12-JUL-2017	29-SEP-2017	GB	Not Specified	GB-DRREDDYS-GER/UKI/17/0093355	-	-
13987585	-	Esomeprazole;Fluconazole;Pamidronate Disodium	Fungal Infection;Gastrooesophageal Reflux Disease;Hypercalcaemia;Pulmonary Arterial Hypertension;Withdrawal Syndrome	Hyperkalaemia;Lactic Acidosis;Brief Resolved Unexplained Event	Serious	Hospitalized	Female	01-FEB-2017	19-SEP-2017	Expedited	2 YR	Not Specified	Astrazeneca	Healthcare Professional	Not Specified	Morphine;Clonidine;Sildenafil	11-SEP-2017	19-SEP-2017	FR	Not Specified	FR-ASTRAZENECA-2017SE94940	-	-
13973951	-	Fluconazole;Esomeprazole;Pamidronate Disodium	Fungal Infection;Gastrooesophageal Reflux Disease;Hypercalcaemia;Pulmonary Arterial Hypertension;Withdrawal Syndrome	Lactic Acidosis;Hyperkalaemia;Brief Resolved Unexplained Event	Serious	Other Outcomes;Hospitalized	Female	01-FEB-2017	15-SEP-2017	Expedited	2 YR	Not Specified	Pfizer	Healthcare Professional	Not Specified	Clonidine;Sildenafil	11-SEP-2017	15-SEP-2017	FR	Not Specified	FR-PFIZER INC-2017393808	-	-
13942149	Prevacid	Lansoprazole	Product Used For Unknown Indication	Heart Rate Increased;Pyrexia;Product Odour Abnormal;Off Label Use	Non-Serious	Non-Serious	Female	-	06-SEP-2017	Non-Expedited	2 YR	Not Specified	Takeda	Consumer	Not Specified	-	28-AUG-2017	06-SEP-2017	US	Not Specified	US-TAKEDA-2017TUS018138	-	-
13939084	-	Lansoprazole;Metoclopramide	Gastrooesophageal Reflux Disease;Vomiting	Extrapyramidal Disorder	Serious	Other Outcomes	Female	-	06-SEP-2017	Non-Expedited	2 YR	Not Specified	Lupin	Healthcare Professional	Not Specified	-	05-JUN-2017	06-SEP-2017	US	Not Specified	US-LUPIN PHARMACEUTICALS INC.-2017-03162	Shambayati M, Johnson J, Prabhu S, Mantor C, Halabi I. The first reported pediatric case of Killian-Jamieson diverticulum. Journal of Pediatric Surgery Case Reports. 2017;22:42-43	-
13935844	Prevacid Solutab	Lansoprazole	Product Used For Unknown Indication	No Adverse Event;Product Prescribing Error	Non-Serious	Non-Serious	Female	-	05-SEP-2017	Non-Expedited	2 YR	Not Specified	Takeda	Healthcare Professional	Not Specified	-	23-AUG-2017	05-SEP-2017	US	Not Specified	US-TAKEDA-2017TUS017844	-	-
13843423	Fluoxetine	Fluoxetine Hydrochloride;Trihexyphenidyl Hydrochloride;Oxazepam;Albuterol;Ferrous Fumarate;Olanzapine;Zopiclone;Pantoprazole	Anxiety;Depression;Gastrooesophageal Reflux Disease;Insomnia;Iron Deficiency;Parkinsonism;Respiratory Disorder;Schizophrenia	Foetal Exposure During Pregnancy;Apnoea;Hypotonia Neonatal;Mood Altered;Drug Withdrawal Syndrome Neonatal;Abdominal Distension;Moaning	Serious	Hospitalized;Other Outcomes	Female	APR-2017	25-AUG-2017	Expedited	2 YR	3 KG	Glaxosmithkline	Healthcare Professional	Not Specified	-	16-AUG-2017	08-AUG-2017	FR	Not Specified	FR-GLAXOSMITHKLINE-FR2017GSK121079	-	-
13114817	-	Citalopram Hydrobromide;Quetiapine;Dihydrocodeine;Omeprazole;Gabapentin	Maternal Exposure Timing Unspecified	Foetal Exposure During Pregnancy;Congenital Thrombocytopenia	Serious	Disabled;Congenital Anomaly	Female	-	24-AUG-2017	Expedited	2 YR	Not Specified	Allergan	Healthcare Professional	Not Specified	-	18-AUG-2017	13-JAN-2017	GB	Not Specified	GB-ALLERGAN-1701279US	-	-
13889669	-	Lansoprazole	-	Dyspepsia;Drug Ineffective;Product Substitution Issue	Non-Serious	Non-Serious	Female	21-AUG-2017	21-AUG-2017	Direct	2 YR	Not Specified	Fda-Ctu	Healthcare Professional	User Facility ,Health Professional	-	-	21-AUG-2017	US	Not Specified	-	-	-
13881533	Dafalgan Codeine;Coumadin	Warfarin Sodium;Acetaminophen\Codeine Phosphate;Colchicine;Folic Acid;Esomeprazole;Escitalopram Oxalate	Maternal Exposure Timing Unspecified	Spina Bifida	Serious	Congenital Anomaly;Hospitalized	Male	13-JUL-2017	18-AUG-2017	Expedited	2 YR	3.22 KG	Allergan	Healthcare Professional	Not Specified	Prednisone;Dafalgan;Lovenox	07-AUG-2017	18-AUG-2017	FR	Not Specified	FR-ALLERGAN-1735288US	-	-
13869720	Dafalgan Codeine	Acetaminophen\Codeine Phosphate;Colchicine;Warfarin Sodium;Escitalopram Oxalate;Folic Acid;Esomeprazole	Behcet's Syndrome;Deep Vein Thrombosis;Depression;Foetal Exposure During Pregnancy;Folate Deficiency;Headache;Prophylaxis	Caesarean Section;Maternal Drugs Affecting Foetus;Spina Bifida	Serious	Hospitalized;Congenital Anomaly	Male	13-JUL-2017	15-AUG-2017	Expedited	2 YR	3.2 KG	Astrazeneca	Healthcare Professional	Not Specified	-	07-AUG-2017	15-AUG-2017	FR	Not Specified	FR-ASTRAZENECA-2017SE81799	-	-
13813200	Prevacid Solutab	Lansoprazole	Product Used For Unknown Indication	No Adverse Event;Intercepted Product Prescribing Error	Non-Serious	Non-Serious	Male	-	31-JUL-2017	Non-Expedited	2 YR	Not Specified	Takeda	Healthcare Professional	Not Specified	-	20-JUL-2017	31-JUL-2017	US	Not Specified	US-TAKEDA-2017TUS015535	-	-
13427721	-	Omeprazole	Product Used For Unknown Indication	Cardiac Murmur;Bone Disorder;Exposure During Pregnancy	Serious	Congenital Anomaly;Other Outcomes	Female	SEP-2005	24-JUL-2017	Expedited	2 YR	Not Specified	Sandoz	Consumer	Not Specified	-	12-JUL-2017	11-APR-2017	GB	Not Specified	PHHY2017GB048865	-	-
13758005	-	Esomeprazole	Gastrooesophageal Reflux Disease	Diabetes Insipidus	Serious	Other Outcomes;Hospitalized	Male	JUL-2017	17-JUL-2017	Expedited	2 YR	Not Specified	Astrazeneca	Healthcare Professional	Not Specified	-	12-JUL-2017	17-JUL-2017	FR	Not Specified	FR-ASTRAZENECA-2017SE72419	-	-
13719039	-	Lansoprazole	Accidental Exposure To Product By Child	Accidental Exposure To Product By Child	Non-Serious	Non-Serious	Female	03-NOV-2016	05-JUL-2017	Non-Expedited	2 YR	11.79 KG	Perrigo	Consumer	Not Specified	-	03-NOV-2016	05-JUL-2017	US	Not Specified	US-PERRIGO-16US021576	-	-
13717318	Bactrim	Sulfamethoxazole\Trimethoprim;Mesna;Lansoprazole;Prednisone;Cyclophosphamide;Potassium Chloride;Azathioprine Sodium;Methotrexate;Folic Acid	Foetal Exposure During Pregnancy	Premature Baby;Foetal Malnutrition;Foetal Exposure During Pregnancy	Serious	Hospitalized;Other Outcomes	Male	29-MAR-2017	05-JUL-2017	Expedited	2 YR	Not Specified	Baxter	Healthcare Professional	Not Specified	-	21-JUN-2017	05-JUL-2017	FR	Not Specified	FR-BAXTER-2017BAX026418	-	-
13669144	-	Metoclopramide;Lansoprazole	Gastrooesophageal Reflux Disease;Vomiting	Extrapyramidal Disorder;Drug Ineffective	Serious	Other Outcomes	Female	-	04-JUL-2017	Expedited	2 YR	Not Specified	Dr Reddys	Healthcare Professional	Not Specified	-	28-JUN-2017	20-JUN-2017	US	Not Specified	US-DRREDDYS-USA/USA/17/0091494	-	-
13697966	-	Omeprazole	Gastrointestinal Disorder	Off Label Use;Autism Spectrum Disorder;Speech Disorder;Antisocial Behaviour;Communication Disorder	Serious	Other Outcomes	Female	-	28-JUN-2017	Expedited	2 YR	Not Specified	Apotex	Healthcare Professional	Not Specified	-	14-JUN-2017	28-JUN-2017	CA	Not Specified	CA-APOTEX-2017AP013335	-	-
13496275	Losec	Omeprazole	-	Oxygen Saturation Decreased;Cough;Diarrhoea;Regurgitation;Lung Disorder;Bronchitis;Cyanosis;Dyspnoea	Serious	Hospitalized;Other Outcomes	Male	APR-2017	28-JUN-2017	Expedited	2 YR	Not Specified	Teva	Consumer	Not Specified	-	15-JUN-2017	28-APR-2017	IL	Not Specified	IL-TEVA-761850ACC	-	-
13694521	Prevacid 24 Hr	Lansoprazole	Gastrooesophageal Reflux Disease	Off Label Use;Product Use Issue	Non-Serious	Non-Serious	Female	-	27-JUN-2017	Non-Expedited	2 YR	Not Specified	Glaxosmithkline	Consumer	Not Specified	-	15-JUN-2017	27-JUN-2017	US	Not Specified	US-GLAXOSMITHKLINE-US2017096772	-	-
13677075	-	Lansoprazole;Metoclopramide	Gastrooesophageal Reflux Disease;Vomiting	Extrapyramidal Disorder	Serious	Other Outcomes	Female	-	22-JUN-2017	Expedited	2 YR	Not Specified	Ranbaxy	Healthcare Professional	Not Specified	-	09-JUN-2017	22-JUN-2017	US	Not Specified	US-SUN PHARMACEUTICAL INDUSTRIES LTD-2017US-143734	Shambayati M, Johnson J, Prabhu S, Mantor C, Halabi I. The first reported pediatric case of Killian-Jamieson diverticulum. J Pediatr Surg Case Rep. 2017;(22):42- 43	-
13671097	-	Metoclopramide;Lansoprazole	Gastrooesophageal Reflux Disease;Vomiting	Extrapyramidal Disorder	Serious	Other Outcomes	Female	-	19-JUN-2017	Expedited	2 YR	Not Specified	Krka Dd Novo Mesto	Healthcare Professional	Health Professional ,Literature	-	09-JUN-2017	19-JUN-2017	Not Specified	Not Specified	US2017K4258LIT	-	-
13649446	-	Pantoprazole	Abdominal Discomfort	Drug Ineffective;Off Label Use	Non-Serious	Non-Serious	Male	-	14-JUN-2017	Non-Expedited	2 YR	Not Specified	Hetero	Healthcare Professional	Not Specified	-	29-MAY-2017	14-JUN-2017	US	Not Specified	US-HETERO LABS LTD-2021961	-	-
13647373	-	Lansoprazole;Metoclopramide	Gastrooesophageal Reflux Disease;Vomiting	Extrapyramidal Disorder	Serious	Other Outcomes	Female	-	13-JUN-2017	Expedited	2 YR	Not Specified	Glaxosmithkline	Healthcare Professional	Not Specified	-	02-JUN-2017	13-JUN-2017	US	Not Specified	US-GLAXOSMITHKLINE-US2017090128	Shambayati M, Johnson J, Prabhu S, Mantor C, Halabi I. The first reported pediatric case of Killian-Jamieson diverticulum. Journal of Pediatric Surgery Case Reports. 2017;(22):42-43	-
13491297	Synagis	Palivizumab;Omeprazole	Antiviral Prophylaxis;Pneumonia	Respiratory Syncytial Virus Infection;Acute Respiratory Distress Syndrome;Pneumonia Adenoviral	Serious	Hospitalized	Male	20-MAR-2017	08-MAY-2017	Expedited	2 YR	10.2 KG	Astrazeneca	Healthcare Professional	Not Specified	Apresoline Hydrochloride;Enalapril;Procrit;Revatio;Zithromax;Zantac;Cyproheptadine;Digoxin;Aspirin;Reglan;Lanoxin;Omnicef;Isordil;Spironolactone;Lasix;Sildenafil	01-MAY-2017	27-APR-2017	US	Not Specified	US-ASTRAZENECA-2016SE26730	-	-
13420439	Prevacid;Celexa;Lyrica;Ativan;Dilaudid;Ambien	Zolpidem Tartrate;Aripiprazole;Hydromorphone Hydrochloride;Lorazepam;Pregabalin;Citalopram Hydrobromide;Lansoprazole	Product Used For Unknown Indication	Umbilical Hernia;Inguinal Hernia;Positive Airway Pressure Therapy;Dyspnoea;Foetal Exposure During Pregnancy;Premature Baby	Serious	Life Threatening;Congenital Anomaly;Hospitalized;Other Outcomes	Male	04-MAR-2013	07-APR-2017	Expedited	2 YR	Not Specified	Bristol Myers Squibb	Consumer	Not Specified	-	24-MAR-2017	07-APR-2017	US	Not Specified	US-BRISTOL-MYERS SQUIBB COMPANY-BMS-2017-028352	-	-
13370400	-	Esomeprazole	-	Pallor;Malaise;Hypotonia;Loss Of Consciousness	Serious	Hospitalized	Female	27-FEB-2017	24-MAR-2017	Expedited	2 YR	4.5 KG	Astrazeneca	Healthcare Professional	Not Specified	-	16-MAR-2017	24-MAR-2017	FR	Not Specified	FR-ASTRAZENECA-2017SE29499	-	-
13356312	Prevacid Solutab	Lansoprazole	Product Used For Unknown Indication	Product Prescribing Error;No Adverse Event;Product Administered To Patient Of Inappropriate Age;Wrong Technique In Product Usage Process	Non-Serious	Non-Serious	Female	-	21-MAR-2017	Non-Expedited	2 YR	Not Specified	Takeda	Healthcare Professional	Not Specified	-	16-MAR-2017	21-MAR-2017	US	Not Specified	US-TAKEDA-2017TUS005906	-	-
13353013	-	Pantoprazole;Voriconazole	Peritonitis Bacterial;Product Used For Unknown Indication	Drug Level Increased;Drug Interaction	Non-Serious	Non-Serious	Female	-	21-MAR-2017	Non-Expedited	2 YR	Not Specified	Lupin	Healthcare Professional	Not Specified	-	12-DEC-2016	21-MAR-2017	US	Not Specified	US-LUPIN PHARMACEUTICALS INC.-2016-05689	Zembles Tracy N,Thompson Nathan E,Havens Peter L,Kaufman Bruce A,Huppler Anna R. An optimized voriconazole dosing strategy to achieve therapeutic serum concentrations in children younger than 2 years old.. Pharmacotherapy. 2016;36(10):1102 - 1108	-
13291991	Prevacid 24 Hr	Lansoprazole	Product Used For Unknown Indication	Off Label Use	Non-Serious	Non-Serious	Male	-	03-MAR-2017	Non-Expedited	2 YR	Not Specified	Glaxosmithkline	Consumer	Not Specified	-	27-FEB-2017	03-MAR-2017	US	Not Specified	US-GLAXOSMITHKLINE-US2017028461	-	-
13276603	Prevacid	Lansoprazole	Gastrooesophageal Reflux Disease	Product Administered To Patient Of Inappropriate Age;Insomnia	Non-Serious	Non-Serious	Female	10-JAN-2017	28-FEB-2017	Non-Expedited	2 YR	4.99 KG	Takeda	Consumer	Not Specified	Zantac	22-FEB-2017	28-FEB-2017	US	Not Specified	US-TAKEDA-2017TUS004186	-	-
13273982	Prevacid	Lansoprazole	Gastrooesophageal Reflux Disease	Product Prescribing Error;Product Administered To Patient Of Inappropriate Age;Muscle Twitching	Non-Serious	Non-Serious	Female	FEB-2017	27-FEB-2017	Non-Expedited	20 DAY	4.82 KG	Takeda	Consumer	Not Specified	-	21-FEB-2017	27-FEB-2017	US	Not Specified	US-TAKEDA-2017TUS004102	-	-
13272820	Prevacid Solutab	Lansoprazole	Gastrooesophageal Reflux Disease	Milk Allergy;Product Administered To Patient Of Inappropriate Age;Wrong Technique In Product Usage Process	Non-Serious	Non-Serious	Male	-	27-FEB-2017	Non-Expedited	20 MTH	Not Specified	Takeda	Consumer	Not Specified	-	20-FEB-2017	27-FEB-2017	US	Not Specified	US-TAKEDA-2017TUS004015	-	-
13247592	-	Furosemide;Esomeprazole;Captopril	Product Used For Unknown Indication;Ventricular Septal Defect;Vomiting	Aspartate Aminotransferase Increased;Alanine Aminotransferase Increased	Serious	Hospitalized	Male	25-JAN-2017	17-FEB-2017	Expedited	20 MTH	Not Specified	Validus	Healthcare Professional	Not Specified	Sodium Feredetate	03-FEB-2017	17-FEB-2017	FR	Not Specified	FR-VALIDUS PHARMACEUTICALS LLC-FR-2017VAL000229	-	-
13204825	Prevacid 24 Hr	Lansoprazole	Gastrooesophageal Reflux Disease	Off Label Use	Non-Serious	Non-Serious	Female	-	09-FEB-2017	Non-Expedited	20 MTH	Not Specified	Glaxosmithkline	Consumer	Not Specified	-	06-FEB-2017	09-FEB-2017	US	Not Specified	US-GLAXOSMITHKLINE-US2017017646	-	-
13183968	-	Lansoprazole	Gastrooesophageal Reflux Disease	Aspiration;Drug Ineffective;Oxygen Saturation Decreased	Serious	Other Outcomes	Female	-	03-FEB-2017	Expedited	20 MTH	5 KG	Teva	Healthcare Professional	Not Specified	-	27-JAN-2017	03-FEB-2017	CA	Not Specified	CA-TEVA-735476ACC	-	-
13115512	Synagis	Palivizumab;Omeprazole	Premature Baby;Product Used For Unknown Indication	Influenza	Serious	Hospitalized	Male	04-DEC-2016	13-JAN-2017	Expedited	20 MTH	Not Specified	Abbvie	Consumer	Not Specified	Lactulose;Vitamin D2	06-JAN-2017	13-JAN-2017	US	Not Specified	US-ABBVIE-17P-163-1840454-00	-	-
13107922	-	Omeprazole	Gastrooesophageal Reflux Disease	Vomiting;Diarrhoea	Non-Serious	Non-Serious	Male	FEB-2016	12-JAN-2017	Non-Expedited	20 MTH	Not Specified	Zydus Pharm	Consumer	Not Specified	-	18-MAR-2016	12-JAN-2017	US	Not Specified	US-ZYDUS-010544	-	-
13106116	Neurontin	Gabapentin;Aspirin;Prednisone;Amitriptyline Hydrochloride;Simvastatin;Esomeprazole	Dyslipidaemia;Polyarteritis Nodosa;Retroperitoneal Fibrosis;Vasculitis	Renal Cyst;Cleft Palate;Poor Sucking Reflex;Oligohydramnios;Agitation	Serious	Congenital Anomaly;Hospitalized	Male	30-OCT-2009	11-JAN-2017	Expedited	20 MTH	3 KG	Astrazeneca	Healthcare Professional	Not Specified	-	03-JAN-2017	11-JAN-2017	FR	Not Specified	FR-ASTRAZENECA-2017SE01867	-	-
13105929	Losec	Omeprazole	Bronchitis	Pyrexia;Accidental Exposure To Product By Child	Serious	Other Outcomes	Female	09-DEC-2016	11-JAN-2017	Expedited	20 MTH	Not Specified	Astrazeneca	Consumer	Not Specified	Azithromycin Anhydrous	09-DEC-2016	11-JAN-2017	CN	Not Specified	CN-ASTRAZENECA-2016SF31742	-	-
13072249	Prevacid	Lansoprazole	Product Used For Unknown Indication	No Adverse Event;Product Administered To Patient Of Inappropriate Age	Non-Serious	Non-Serious	Male	-	11-JAN-2017	Non-Expedited	20 MTH	Not Specified	Takeda	Consumer	Not Specified	-	03-JAN-2017	29-DEC-2016	US	Not Specified	US-TAKEDA-2016TUS023399	-	-
13078297	-	Omeprazole	-	Dyspnoea;Dyskinesia;Hypotonia;Medication Error;Metabolic Acidosis;Pupillary Reflex Impaired;Seizure;Hyporeflexia;Product Deposit;Apnoea;Pallor;Product Reconstitution Quality Issue;Irregular Breathing;Hypothermia;Eye Movement Disorder;Hyperkalaemia;Toxicity To Various Agents;Encephalopathy;Infarction;Crying;Depressed Level Of Consciousness	Serious	Hospitalized	Female	-	02-JAN-2017	Expedited	20 MTH	Not Specified	Dexcel	Healthcare Professional	Not Specified	-	27-DEC-2016	02-JAN-2017	US	Not Specified	US-DEXPHARM-20162498	Lau Bonnie; Khazanie Uma; Rowe Emily; Fauman Karen. How a Drug Shortage Contributed to a Medication Error Leading to Baclofen Toxicity in an Infant. The journal of pediatric pharmacology and therapeutics : JPPT : the official journal of PPAG, (2016 Nov-Dec) Vol. 21, No. 6, pp. 527-529.	-
13025155	Prevacid Solutab	Lansoprazole	Gastrooesophageal Reflux Disease	Wrong Technique In Product Usage Process;Rash Pruritic;Skin Discolouration;Product Administered To Patient Of Inappropriate Age	Non-Serious	Non-Serious	Male	NOV-2016	26-DEC-2016	Non-Expedited	20 MTH	Not Specified	Takeda	Healthcare Professional	Not Specified	Prevacid	19-DEC-2016	14-DEC-2016	US	Not Specified	US-TAKEDA-2016TUS021924	-	-
12996523	Prevacid	Lansoprazole	Gastrooesophageal Reflux Disease	Product Use In Unapproved Indication;Discomfort;Sleep Disorder;Product Use Issue	Non-Serious	Non-Serious	Male	-	04-DEC-2016	Non-Expedited	20 MTH	Not Specified	Glaxosmithkline	Consumer	Not Specified	-	18-NOV-2016	04-DEC-2016	US	Not Specified	US-GLAXOSMITHKLINE-US2016175150	-	-
12975680	Prevacid	Lansoprazole	Gastrooesophageal Reflux Disease	Gastrooesophageal Reflux Disease;Aspiration	Serious	Hospitalized	Female	-	25-NOV-2016	Expedited	20 MTH	5 KG	Takeda	Healthcare Professional	Not Specified	-	22-NOV-2016	25-NOV-2016	CA	Not Specified	CA-TAKEDA-2016TUS021250	-	-
12492666	Prevacid 24 Hr	Lansoprazole	Gastrooesophageal Reflux Disease	Off Label Use	Non-Serious	Non-Serious	Male	-	15-NOV-2016	Non-Expedited	20 MTH	Not Specified	Glaxosmithkline	Consumer	Not Specified	-	23-JUL-2015	23-JUN-2016	US	Not Specified	US-GLAXOSMITHKLINE-CHPA2015US008848	-	-
12496458	Prevacid 24 Hr	Lansoprazole	Product Used For Unknown Indication;Reflux Laryngitis	Decreased Appetite;Product Use In Unapproved Indication;Product Administered To Patient Of Inappropriate Age;Abdominal Pain	Non-Serious	Non-Serious	Male	-	14-NOV-2016	Non-Expedited	20 MTH	Not Specified	Glaxosmithkline	Consumer	Not Specified	-	28-JAN-2016	24-JUN-2016	US	Not Specified	US-GLAXOSMITHKLINE-CHPA2016US001692	-	-
12496448	Prevacid 24 Hr	Lansoprazole	Product Used For Unknown Indication	Wrong Technique In Product Usage Process;Incorrect Dose Administered	Non-Serious	Non-Serious	Female	-	14-NOV-2016	Non-Expedited	20 MTH	Not Specified	Glaxosmithkline	Consumer	Not Specified	-	28-JAN-2016	24-JUN-2016	US	Not Specified	US-GLAXOSMITHKLINE-CHPA2016US001664	-	-
12496441	Prevacid 24 Hr	Lansoprazole	Product Used For Unknown Indication	Product Administered To Patient Of Inappropriate Age	Non-Serious	Non-Serious	Female	-	14-NOV-2016	Non-Expedited	20 MTH	Not Specified	Glaxosmithkline	Consumer	Not Specified	-	28-JAN-2016	24-JUN-2016	US	Not Specified	US-GLAXOSMITHKLINE-CHPA2016US001687	-	-
12496440	Prevacid 24 Hr	Lansoprazole	Gastrooesophageal Reflux Disease	Product Use In Unapproved Indication;Product Administered To Patient Of Inappropriate Age	Non-Serious	Non-Serious	Female	-	14-NOV-2016	Non-Expedited	20 MTH	Not Specified	Glaxosmithkline	Consumer	Not Specified	Zantac	28-JAN-2016	24-JUN-2016	US	Not Specified	US-GLAXOSMITHKLINE-CHPA2016US001675	-	-
12496432	Prevacid 24 Hr	Lansoprazole	Gastrooesophageal Reflux Disease	Product Use Issue	Non-Serious	Non-Serious	Female	-	14-NOV-2016	Non-Expedited	20 MTH	Not Specified	Glaxosmithkline	Consumer	Not Specified	-	28-JAN-2016	24-JUN-2016	US	Not Specified	US-GLAXOSMITHKLINE-CHPA2016US001693	-	-
12496384	Prevacid 24 Hr	Lansoprazole	Gastrooesophageal Reflux Disease	Off Label Use;Product Administered To Patient Of Inappropriate Age	Non-Serious	Non-Serious	Male	09-MAY-2015	14-NOV-2016	Non-Expedited	20 MTH	4.53 KG	Glaxosmithkline	Consumer	Not Specified	-	28-JAN-2016	24-JUN-2016	US	Not Specified	US-GLAXOSMITHKLINE-CHPA2016US001735	-	-
12496378	Prevacid 24 Hr	Lansoprazole	Gastrooesophageal Reflux Disease	Incorrect Dosage Administered;Product Use In Unapproved Indication;Product Administered To Patient Of Inappropriate Age	Non-Serious	Non-Serious	Male	-	14-NOV-2016	Non-Expedited	20 MTH	Not Specified	Glaxosmithkline	Consumer	Not Specified	-	28-JAN-2016	24-JUN-2016	US	Not Specified	US-GLAXOSMITHKLINE-CHPA2016US001742	-	-
12919165	Prevacid Solutab	Lansoprazole	Gastrooesophageal Reflux Disease	Product Administered To Patient Of Inappropriate Age;No Adverse Event;Wrong Technique In Product Usage Process	Non-Serious	Non-Serious	Female	-	09-NOV-2016	Non-Expedited	20 MTH	Not Specified	Takeda	Consumer	Not Specified	-	03-NOV-2016	08-NOV-2016	US	Not Specified	US-TAKEDA-2016TUS020066	-	-
12918741	-	Lansoprazole	Product Used For Unknown Indication	Off Label Use;No Adverse Event	Non-Serious	Non-Serious	Male	-	07-NOV-2016	Expedited	205 DAY	Not Specified	Takeda	Healthcare Professional	Not Specified	-	31-OCT-2016	07-NOV-2016	FR	Not Specified	FR-TAKEDA-2016TEU005520	-	-
12465560	Prevacid	Lansoprazole	Accidental Exposure To Product By Child	Accidental Exposure To Product By Child	Non-Serious	Non-Serious	Female	-	07-NOV-2016	Non-Expedited	205 DAY	Not Specified	Glaxosmithkline	Consumer	Not Specified	-	22-JUN-2015	14-JUN-2016	US	Not Specified	US-GLAXOSMITHKLINE-CHPA2015US007844	-	-
12912069	Prevacid Solutab	Lansoprazole	Product Used For Unknown Indication	Product Administered To Patient Of Inappropriate Age;Product Prescribing Error;No Adverse Event;Wrong Technique In Product Usage Process	Non-Serious	Non-Serious	Not Specified	-	04-NOV-2016	Non-Expedited	209 DAY	Not Specified	Takeda	Consumer	Not Specified	-	28-OCT-2016	04-NOV-2016	US	Not Specified	US-TAKEDA-2016TUS019746	-	-
12911775	Prevacid 24 Hr	Lansoprazole	Gastrooesophageal Reflux Disease	Product Use Issue;Intercepted Medication Error;Off Label Use	Non-Serious	Non-Serious	Female	-	04-NOV-2016	Non-Expedited	21 DAY	Not Specified	Glaxosmithkline	Consumer	Not Specified	-	26-OCT-2016	04-NOV-2016	US	Not Specified	US-GLAXOSMITHKLINE-US2016159762	-	-
12505009	Prevacid 24 Hr	Lansoprazole	Product Used For Unknown Indication	Accidental Exposure To Product By Child	Non-Serious	Non-Serious	Female	-	04-NOV-2016	Non-Expedited	21 DAY	Not Specified	Glaxosmithkline	Consumer	Not Specified	-	19-OCT-2015	28-JUN-2016	US	Not Specified	US-GLAXOSMITHKLINE-CHPA2015US012487	-	-
12504943	Prevacid 24 Hr	Lansoprazole	Gastrooesophageal Reflux Disease	Off Label Use	Non-Serious	Non-Serious	Male	-	04-NOV-2016	Non-Expedited	21 MTH	Not Specified	Glaxosmithkline	Consumer	Not Specified	-	16-SEP-2015	28-JUN-2016	US	Not Specified	US-GLAXOSMITHKLINE-CHPA2015US010961	-	-
12464078	Prevacid 24 Hr	Lansoprazole	Product Used For Unknown Indication	Accidental Exposure To Product By Child	Non-Serious	Non-Serious	Female	-	28-OCT-2016	Non-Expedited	22 MTH	Not Specified	Glaxosmithkline	Consumer	Not Specified	-	22-MAY-2015	14-JUN-2016	US	Not Specified	US-GLAXOSMITHKLINE-CHPA2015US006659	-	-
12305838	-	Furosemide;Budesonide;Hydrochlorothiazide\Spironolactone;Docusate;Dexmedetomidine Hydrochloride;Midazolam Hydrochloride;Glycerin;Lansoprazole;Polyethylene Glycols;Vancomycin Hydrochloride;Vecuronium Bromide;Methylprednisolone;Albuterol;Fentanyl Citrate;Acetaminophen;Morphine Sulfate;Ipratropium;Rocuronium Bromide;Ceftriaxone Sodium	Asthma Prophylaxis;Extubation;Sedation	Rhabdomyolysis;Pleural Effusion;Product Administered To Patient Of Inappropriate Age;Bradyarrhythmia;Shock;Respiratory Failure;Electrocardiogram Repolarisation Abnormality;Electrocardiogram Qt Prolonged;Arrhythmia;Long Qt Syndrome;Conduction Disorder;Pneumonia;Torsade De Pointes;Respiratory Acidosis;Drug Interaction;Chronic Kidney Disease;Sinus Node Dysfunction;Hypocalcaemia;Respiratory Depressio…	Serious	Other Outcomes;Hospitalized	Male	-	26-OCT-2016	Expedited	22 MTH	Not Specified	Pfizer	Consumer	Not Specified	-	21-OCT-2016	26-APR-2016	US	Not Specified	US-PFIZER INC-2016223619	-	-
12875432	Prevacid Solutab	Lansoprazole	Product Used For Unknown Indication	No Adverse Event;Product Prescribing Error	Non-Serious	Non-Serious	Not Specified	-	24-OCT-2016	Non-Expedited	22 MTH	Not Specified	Takeda	Healthcare Professional	Not Specified	-	17-OCT-2016	24-OCT-2016	US	Not Specified	US-TAKEDA-2016TUS018962	-	-
12501925	Prevacid 24 Hr	Lansoprazole	Gastrooesophageal Reflux Disease	Drug Ineffective For Unapproved Indication;Product Administered To Patient Of Inappropriate Age;Gastrooesophageal Reflux Disease	Non-Serious	Non-Serious	Female	-	20-OCT-2016	Non-Expedited	22 MTH	Not Specified	Glaxosmithkline	Consumer	Not Specified	Prilosec;Zantac	28-JAN-2016	27-JUN-2016	US	Not Specified	US-GLAXOSMITHKLINE-CHPA2016US001565	-	-
12501913	Prevacid 24 Hr	Lansoprazole	Gastrooesophageal Reflux Disease	Product Use In Unapproved Indication;Drug Ineffective For Unapproved Indication;Product Administered To Patient Of Inappropriate Age;Insomnia;Crying	Non-Serious	Non-Serious	Male	-	20-OCT-2016	Non-Expedited	22 MTH	Not Specified	Glaxosmithkline	Consumer	Not Specified	-	28-JAN-2016	27-JUN-2016	US	Not Specified	US-GLAXOSMITHKLINE-CHPA2016US001615	-	-
12500491	Prevacid 24 Hr	Lansoprazole	Product Used For Unknown Indication	Accidental Exposure To Product By Child	Non-Serious	Non-Serious	Not Specified	11-JAN-2016	20-OCT-2016	Non-Expedited	22 MTH	Not Specified	Glaxosmithkline	Consumer	Not Specified	-	12-JAN-2016	27-JUN-2016	US	Not Specified	US-GLAXOSMITHKLINE-CHPA2016US000798	-	-
12500073	Prevacid 24 Hr	Lansoprazole	Product Used For Unknown Indication	Accidental Exposure To Product	Non-Serious	Non-Serious	Female	-	20-OCT-2016	Non-Expedited	22 MTH	Not Specified	Glaxosmithkline	Consumer	Not Specified	-	24-DEC-2015	27-JUN-2016	US	Not Specified	US-GLAXOSMITHKLINE-CHPA2015US015512	-	-
12835514	Prevacid Solutab	Lansoprazole	Product Used For Unknown Indication	Product Prescribing Error;No Adverse Event	Non-Serious	Non-Serious	Not Specified	-	11-OCT-2016	Non-Expedited	23 MTH	Not Specified	Takeda	Healthcare Professional	Not Specified	-	29-SEP-2016	11-OCT-2016	US	Not Specified	US-TAKEDA-2016TUS017883	-	-
12810546	Prevacid Solutab	Lansoprazole	Product Used For Unknown Indication	Product Prescribing Error;No Adverse Event	Non-Serious	Non-Serious	Male	-	05-OCT-2016	Non-Expedited	23 MTH	Not Specified	Takeda	Healthcare Professional	Not Specified	-	27-SEP-2016	05-OCT-2016	US	Not Specified	US-TAKEDA-2016TUS017300	-	-
12796768	Spironolactone And Hydrochlorothiazide	Hydrochlorothiazide\Spironolactone;Morphine Sulfate;Midazolam Hydrochloride;Budesonide;Lansoprazole;Methylprednisolone Sodium Succinate;Albuterol;Acetaminophen;Glycerin;Vecuronium Bromide;Dexmedetomidine Hydrochloride;Vancomycin Hydrochloride;Docusate Sodium;Polyethylene Glycols;Ceftriaxone;Furosemide;Rocuronium Bromide;Ipratropium;Fentanyl Citrate	Asthma;Extubation;Product Used For Unknown Indication;Sedation	Sinus Bradycardia;Respiratory Acidosis;Electrocardiogram T Wave Abnormal;Electrocardiogram Qt Prolonged;Drug Interaction;Product Administered To Patient Of Inappropriate Age;Heart Alternation;Hypocalcaemia;Long Qt Syndrome;Electrocardiogram Repolarisation Abnormality	Serious	Hospitalized;Other Outcomes	Male	-	29-SEP-2016	Expedited	23 MTH	Not Specified	Interchem	Healthcare Professional	Not Specified	Polyethylene Glycols	16-SEP-2016	29-SEP-2016	US	Not Specified	US-HQ SPECIALTY-US-2016INT000900	Burns KM, Greene EA.. Long QT Syndrome Unmasked by Dexmedetomidine: A Case Report.. Congenit Heart Dis. 2013	-
12739531	Focalin Xr;Panadol	Acetaminophen;Omeprazole;Ibuprofen;Dexmethylphenidate Hydrochloride	Foetal Exposure During Pregnancy;Product Used For Unknown Indication	Exposure During Pregnancy;Anomaly Of External Ear Congenital	Serious	Congenital Anomaly	Female	18-JUN-2016	13-SEP-2016	Expedited	23 MTH	2.97 KG	Novartis	Healthcare Professional	Not Specified	-	05-SEP-2016	13-SEP-2016	CH	Not Specified	PHHY2016CH123166	-	-
12735468	-	Omeprazole;Pantoprazole	-	Congenital Musculoskeletal Disorder Of Limbs;Maternal Exposure During Pregnancy;Limb Reduction Defect;Congenital Hand Malformation	Serious	Congenital Anomaly	Male	03-FEB-2015	12-SEP-2016	Expedited	23 MTH	3.44 KG	Pfizer	Healthcare Professional	Not Specified	-	30-AUG-2016	12-SEP-2016	CH	Not Specified	CH-PFIZER INC-2016422698	-	-
12718592	-	Pantoprazole Sodium;Omeprazole	Gastrooesophageal Reflux Disease	Congenital Musculoskeletal Disorder Of Limbs;Limb Reduction Defect;Congenital Hand Malformation	Serious	Congenital Anomaly	Male	-	06-SEP-2016	Expedited	23 MTH	3.4 KG	Astrazeneca	Healthcare Professional	Not Specified	-	30-AUG-2016	06-SEP-2016	CH	Not Specified	CH-ASTRAZENECA-2016SE93000	-	-
7574271	Lamictal;Sertraline;Propranolol	Propranolol Hydrochloride;Sertraline Hydrochloride;Dihydrocodeine;Lamotrigine;Norethindrone;Aripiprazole;Lansoprazole	Product Used For Unknown Indication	Atrial Septal Defect;Foetal Exposure During Pregnancy;Premature Baby;Ventricular Septal Defect	Serious	Hospitalized;Other Outcomes;Congenital Anomaly	Male	02-MAY-2010	23-AUG-2016	Expedited	23 MTH	2.81 KG	Bristol Myers Squibb	Healthcare Professional	Not Specified	-	23-AUG-2016	07-SEP-2010	GB	Not Specified	GB-BRISTOL-MYERS SQUIBB COMPANY-15271273	-	-
12667694	Prevacid Solutab	Lansoprazole	Product Used For Unknown Indication	No Adverse Event;Product Prescribing Error	Non-Serious	Non-Serious	Male	-	19-AUG-2016	Non-Expedited	23 WEEK	Not Specified	Takeda	Consumer	Not Specified	-	11-AUG-2016	19-AUG-2016	US	Not Specified	US-TAKEDA-2016TUS014416	-	-
12659748	-	Omeprazole	Gastrointestinal Disorder	Communication Disorder;Speech Disorder;Autism Spectrum Disorder;Off Label Use;Antisocial Behaviour	Serious	Other Outcomes	Female	-	17-AUG-2016	Expedited	24 MTH	Not Specified	Sandoz	Healthcare Professional	Not Specified	-	10-AUG-2016	17-AUG-2016	CA	Not Specified	PHHY2016CA111734	-	-
11857319	-	Methylprednisolone;Laronidase;Omeprazole;Cyclosporine;Unspecified Ingredient	Clostridium Difficile Colitis;Enzyme Supplementation;Prophylaxis;Prophylaxis Against Gastrointestinal Ulcer;Prophylaxis Against Graft Versus Host Disease	Respiratory Syncytial Virus Infection	Serious	Hospitalized	Female	10-DEC-2015	16-AUG-2016	Expedited	24 MTH	9 KG	Merck	Healthcare Professional	Not Specified	Sulfamethoxazole\Trimethoprim;Acyclovir	11-AUG-2016	21-DEC-2015	ES	Not Specified	ES-009507513-1512ESP008519	-	-
12614758	Prevacid 24 Hr	Lansoprazole	Product Used For Unknown Indication	Accidental Exposure To Product By Child	Non-Serious	Non-Serious	Female	-	02-AUG-2016	Expedited	24 MTH	Not Specified	Glaxosmithkline	Consumer	Not Specified	-	28-JUL-2016	02-AUG-2016	US	Not Specified	US-GLAXOSMITHKLINE-US2016111370	-	-
11506000	Neo-Synephrine;Aldactone;Pulmicort Turbuhaler	Budesonide;Pantoprazole;Tropicamide;Esomeprazole Sodium;Spironolactone;Caffeine;Phenylephrine Hydrochloride;Betamethasone;Rifamycin;Sodium Feredetate;Ibuprofen	Anaemia;Bronchopulmonary Dysplasia;Diagnostic Procedure;Infantile Apnoea;Infection Prophylaxis;Patent Ductus Arteriosus;Product Used For Unknown Indication	Haemoglobin Decreased;Atelectasis;Mydriasis;Hypotonia;Enterococcal Bacteraemia;Staphylococcus Test Positive;Apnoea;Platelet Count Decreased;Necrotising Enterocolitis Neonatal	Serious	Died	Male	16-JAN-2015	29-JUL-2016	Expedited	24 MTH	Not Specified	Merck	Healthcare Professional	Not Specified	-	26-JUL-2016	15-SEP-2015	FR	Not Specified	FR-009507513-1509FRA005485	-	-
11705407	Co-Dydramol;Escitalopram	Escitalopram Oxalate;Tapentadol;Azathioprine;Omeprazole;Acetaminophen\Dihydrocodeine;Morphine Sulfate	Exposure During Pregnancy;Product Used For Unknown Indication	Drug Withdrawal Syndrome Neonatal;Sepsis Neonatal;Foetal Exposure During Pregnancy	Serious	Hospitalized	Female	-	12-JUL-2016	Expedited	24 MTH	2.68 KG	Sandoz	Healthcare Professional	Not Specified	Miconazole Nitrate	01-JUL-2016	06-NOV-2015	GB	Not Specified	PHHY2015GB140223	-	-
12546877	Prevacid Solutab	Lansoprazole	Product Used For Unknown Indication	Wrong Technique In Product Usage Process;Product Administered To Patient Of Inappropriate Age;No Adverse Event	Non-Serious	Non-Serious	Female	-	11-JUL-2016	Non-Expedited	24 MTH	Not Specified	Takeda	Consumer	Not Specified	-	30-JUN-2016	11-JUL-2016	US	Not Specified	US-TAKEDA-2016TUS011682	-	-
12546862	Prevacid Solutab	Lansoprazole	Product Used For Unknown Indication	No Adverse Event;Incorrect Product Administration Duration	Non-Serious	Non-Serious	Male	-	11-JUL-2016	Non-Expedited	25 DAY	Not Specified	Takeda	Consumer	Not Specified	-	30-JUN-2016	11-JUL-2016	US	Not Specified	US-TAKEDA-2016TUS011683	-	-
12531266	Prevacid Solutab	Lansoprazole	Product Used For Unknown Indication	No Adverse Event;Product Administered To Patient Of Inappropriate Age	Non-Serious	Non-Serious	Male	-	06-JUL-2016	Non-Expedited	25 WEEK	Not Specified	Takeda	Consumer	Not Specified	-	28-JUN-2016	06-JUL-2016	US	Not Specified	US-TAKEDA-2016TUS011438	-	-
12510057	Prevacid	Lansoprazole	Product Used For Unknown Indication	No Adverse Event;Product Prescribing Error	Non-Serious	Non-Serious	Not Specified	-	29-JUN-2016	Non-Expedited	26 WEEK	Not Specified	Takeda	Consumer	Not Specified	-	17-JUN-2016	29-JUN-2016	US	Not Specified	US-TAKEDA-2016TUS010598	-	-
12429240	Valium	Diazepam;Levocetirizine;Oxazepam;Quetiapine Fumarate;Esomeprazole	Bipolar Disorder	Blood Creatine Phosphokinase Increased;Apgar Score Low;Bradycardia Neonatal;Blood Lactic Acid Increased;Umbilical Cord Abnormality;Aspartate Aminotransferase Increased	Serious	Hospitalized	Male	15-APR-2016	29-JUN-2016	Expedited	26 WEEK	3.3 KG	Astrazeneca	Healthcare Professional	Not Specified	-	25-MAY-2016	02-JUN-2016	FR	Not Specified	FR-ASTRAZENECA-2016SE57524	-	-
12499171	Prevacid Solutab	Lansoprazole	Product Used For Unknown Indication	No Adverse Event;Product Administered To Patient Of Inappropriate Age	Non-Serious	Non-Serious	Not Specified	-	27-JUN-2016	Non-Expedited	267 DAY	Not Specified	Takeda	Healthcare Professional	Not Specified	-	15-JUN-2016	27-JUN-2016	US	Not Specified	US-TAKEDA-2016TUS010422	-	-
10112049	Metformin;Increlex	Mecasermin;Folic Acid;Metformin Hydrochloride;Sodium Feredetate;Levothyroxine;Esomeprazole	Hyperinsulinaemia;Metabolic Syndrome;Product Use Issue	Lymphoid Tissue Hyperplasia;Condition Aggravated;Hypertrophic Cardiomyopathy;Wrong Technique In Product Usage Process	Serious	Hospitalized	Female	12-MAR-2014	21-JUN-2016	Expedited	27 DAY	3.8 KG	Ipsen	Healthcare Professional	Not Specified	-	14-JUN-2016	25-APR-2014	FR	Not Specified	FR-IPSEN BIOPHARMACEUTICALS, INC.-2014-1165	-	-
12479498	Prevacid Solutab	Lansoprazole	Gastrooesophageal Reflux Disease	No Adverse Event;Product Prescribing Error	Non-Serious	Non-Serious	Male	-	20-JUN-2016	Non-Expedited	27 DAY	Not Specified	Takeda	Consumer	Not Specified	-	07-JUN-2016	20-JUN-2016	US	Not Specified	US-TAKEDA-2016TUS009821	-	-
12453945	-	Omeprazole	Gastrooesophageal Reflux Disease	Hyperphosphatasaemia	Serious	Hospitalized;Other Outcomes	Male	-	09-JUN-2016	Expedited	27 MTH	Not Specified	Astrazeneca	Healthcare Professional	Not Specified	-	03-JUN-2016	09-JUN-2016	US	Not Specified	US-ASTRAZENECA-2016SE59843	Chu AS, Rothschild JG.. Update on Benign Transient Hyperphosphatasemia: Recognizing an Underappreciated Condition. Clinical Pediatrics 2015; 55(6):564-566.	-
12451025	-	Lansoprazole	-	Thrombocytopenia	Serious	Required Intervention	Female	02-JUN-2016	08-JUN-2016	Direct	27 WEEK	5.46 KG	-	Healthcare Professional	Health Professional	-	-	08-JUN-2016	Not Specified	Not Specified	-	-	Yes
12441180	-	Omeprazole	Gastrointestinal Disorder	Accessory Auricle	Serious	Congenital Anomaly	Male	19-MAY-2016	07-JUN-2016	Expedited	27 WEEK	Not Specified	Astrazeneca	Healthcare Professional	Not Specified	Folic Acid	30-MAY-2016	07-JUN-2016	NL	Not Specified	NL-ASTRAZENECA-2016SE58406	-	-
12441277	-	Lansoprazole	Gastrooesophageal Reflux Disease	Thrombocytopenia	Serious	Other Outcomes;Hospitalized	Female	27-MAY-2016	06-JUN-2016	Direct	27 WEEK	5.34 KG	-	Healthcare Professional	Health Professional	-	-	06-JUN-2016	Not Specified	Not Specified	-	-	-
12399138	Prevacid	Lansoprazole	Product Used For Unknown Indication	Off Label Use;No Adverse Event	Non-Serious	Non-Serious	Female	-	24-MAY-2016	Non-Expedited	27 WEEK	Not Specified	Takeda	Consumer	Not Specified	-	17-MAY-2016	24-MAY-2016	US	Not Specified	US-TAKEDA-2016TUS008571	-	-
12386496	Prevacid Solutab	Lansoprazole	Product Used For Unknown Indication	Product Prescribing Error;No Adverse Event	Non-Serious	Non-Serious	Not Specified	-	19-MAY-2016	Non-Expedited	27 WEEK	Not Specified	Takeda	Healthcare Professional	Not Specified	-	13-MAY-2016	19-MAY-2016	US	Not Specified	US-TAKEDA-2016TUS008434	-	-
12385561	Synagis	Palivizumab;Omeprazole	Antiviral Prophylaxis	Rash	Non-Serious	Non-Serious	Male	21-DEC-2015	19-MAY-2016	Non-Expedited	27 WEEK	Not Specified	Astrazeneca	Healthcare Professional	Not Specified	-	07-JAN-2016	19-MAY-2016	US	Not Specified	US-ASTRAZENECA-2016SE02026	-	-
10602098	Zofran;Tylenol;Unisom Sleeptabs	Doxylamine Succinate;Vitamins;Acetaminophen;Caffeine;Ondansetron Hydrochloride;Abatacept;Calcium Carbonate;Folic Acid;Omeprazole	Product Used For Unknown Indication	Foetal Exposure During Pregnancy;Atrial Septal Defect;Premature Baby	Serious	Congenital Anomaly;Other Outcomes	Not Specified	07-DEC-2013	18-MAY-2016	Expedited	27 WEEK	3.55 KG	Bristol Myers Squibb	Healthcare Professional	Not Specified	-	09-MAY-2016	24-NOV-2014	US	Not Specified	US-BRISTOL-MYERS SQUIBB COMPANY-21604459	-	-
12370050	Losec	Omeprazole	Gastrooesophageal Reflux Disease	Gastrointestinal Inflammation;Gastrointestinal Infection	Serious	Hospitalized	Male	29-APR-2016	16-MAY-2016	Expedited	27 WEEK	Not Specified	Astrazeneca	Consumer	Not Specified	Ranitidine Hydrochloride	29-APR-2016	16-MAY-2016	BR	Not Specified	BR-ASTRAZENECA-2016SE48088	-	-
12349128	Prevacid	Lansoprazole	Gastrooesophageal Reflux Disease	Fungal Infection;Wrong Technique In Product Usage Process	Non-Serious	Non-Serious	Female	APR-2016	12-MAY-2016	Non-Expedited	27 WEEK	Not Specified	Takeda	Healthcare Professional	Not Specified	-	03-MAY-2016	09-MAY-2016	US	Not Specified	US-TAKEDA-2016TUS007788	-	-
11320008	Losec	Omeprazole	Gastrooesophageal Reflux Disease	Aspiration;Anuria;Off Label Use;Incorrect Product Formulation Administered;Acidosis;Wrong Technique In Product Usage Process;Choking;Cardio-Respiratory Arrest;Product Use Issue;Hypotonia;Unresponsive To Stimuli;Dyspnoea;Hypoxia;Pupil Fixed	Serious	Died	Female	02-MAY-2015	05-MAY-2016	Expedited	27 WEEK	7.7 KG	Astrazeneca	Healthcare Professional	Not Specified	-	02-MAY-2016	29-JUL-2015	GB	Not Specified	GB-ASTRAZENECA-2015SE72884	-	-
12335266	Losec	Omeprazole	Gastric Ulcer	Pyloric Stenosis	Serious	Other Outcomes	Male	MAR-2016	04-MAY-2016	Expedited	28 DAY	Not Specified	Astrazeneca	Consumer	Not Specified	Ranitidine	26-APR-2016	04-MAY-2016	BR	Not Specified	BR-ASTRAZENECA-2016SE46136	-	-
12325374	Prevacid Solutab	Lansoprazole	Product Used For Unknown Indication	Product Administered To Patient Of Inappropriate Age;No Adverse Event;Wrong Technique In Product Usage Process	Non-Serious	Non-Serious	Female	-	02-MAY-2016	Non-Expedited	28 MTH	Not Specified	Takeda	Consumer	Not Specified	-	25-APR-2016	02-MAY-2016	US	Not Specified	US-TAKEDA-2016TUS007309	-	-
12301864	Prevacid	Lansoprazole	Product Used For Unknown Indication	No Adverse Event;Wrong Technique In Product Usage Process	Non-Serious	Non-Serious	Male	-	25-APR-2016	Non-Expedited	28 MTH	Not Specified	Takeda	Healthcare Professional	Not Specified	-	19-APR-2016	25-APR-2016	US	Not Specified	US-TAKEDA-2016TUS006961	-	-
12301849	Prevacid	Lansoprazole	Product Used For Unknown Indication	No Adverse Event;Product Use Issue	Non-Serious	Non-Serious	Male	-	25-APR-2016	Non-Expedited	28 MTH	Not Specified	Takeda	Consumer	Not Specified	-	15-APR-2016	25-APR-2016	US	Not Specified	US-TAKEDA-2016TUS006797	-	-
12293736	Prevacid Solutab	Lansoprazole;Lansoprazole	Gastrooesophageal Reflux Disease	Vomiting;Product Administered To Patient Of Inappropriate Age;Constipation;Screaming;Wrong Technique In Product Usage Process	Non-Serious	Non-Serious	Male	-	21-APR-2016	Non-Expedited	28 MTH	Not Specified	Takeda	Consumer	Not Specified	-	11-APR-2016	21-APR-2016	US	Not Specified	US-TAKEDA-2016TUS006391	-	-
12285743	-	Lansoprazole	Gastrooesophageal Reflux Disease	Product Administered To Patient Of Inappropriate Age;No Adverse Event	Non-Serious	Non-Serious	Male	-	20-APR-2016	Non-Expedited	28 MTH	Not Specified	Takeda	Consumer	Not Specified	-	11-APR-2016	20-APR-2016	US	Not Specified	US-TAKEDA-2016TUS006387	-	-
12273214	Prevacid Solutab	Lansoprazole	Gastrooesophageal Reflux Disease	Throat Irritation;Headache	Non-Serious	Non-Serious	Female	-	15-APR-2016	Non-Expedited	28 MTH	Not Specified	Takeda	Consumer	Not Specified	-	07-APR-2016	15-APR-2016	US	Not Specified	US-TAKEDA-2016TUS006211	-	-
12263395	First Omeprazole Rx	Omeprazole	Gastrooesophageal Reflux Disease	Gastrooesophageal Reflux Disease;Product Dispensing Error;Product Preparation Error;Disease Recurrence;Product Administration Error	Serious	Other Outcomes	Female	11-APR-2016	12-APR-2016	Direct	28 MTH	17 LB	-	Consumer	Consumer	-	-	12-APR-2016	Not Specified	Y	-	-	Yes
12255077	Prevacid Solutab	Lansoprazole	Product Used For Unknown Indication	No Adverse Event;Product Prescribing Error	Non-Serious	Non-Serious	Female	-	11-APR-2016	Non-Expedited	29 DAY	Not Specified	Takeda	Healthcare Professional	Not Specified	-	04-APR-2016	11-APR-2016	US	Not Specified	US-TAKEDA-2016TUS005915	-	-
12216455	-	Esomeprazole;Omeprazole	Gastrooesophageal Reflux Disease	Product Administered To Patient Of Inappropriate Age;Flatulence;Headache;Pyelonephritis;Fatigue;Off Label Use;Diarrhoea;Abdominal Pain;Gastroenteritis	Serious	Hospitalized	Female	DEC-2015	29-MAR-2016	Expedited	29 DAY	8 KG	Astrazeneca	Consumer	Not Specified	Gaviscon	21-MAR-2016	29-MAR-2016	FR	Not Specified	FR-ASTRAZENECA-2016SE32382	-	-
12213088	Losec	Omeprazole	Duodenal Ulcer	Melaena;Therapy Cessation;Mouth Swelling;Visual Impairment	Serious	Hospitalized	Male	-	28-MAR-2016	Expedited	29 DAY	Not Specified	Astrazeneca	Consumer	Not Specified	-	21-MAR-2016	28-MAR-2016	CN	Not Specified	CN-ASTRAZENECA-2016SE31582	-	-
12182073	First Lansoprazole Rx	Lansoprazole	Gastrooesophageal Reflux Disease	Infantile Vomiting	Serious	Other Outcomes	Male	20-FEB-2016	15-MAR-2016	Expedited	297 DAY	Not Specified	Cutispharma	Healthcare Professional	Not Specified	-	29-FEB-2016	15-MAR-2016	US	Not Specified	US-CUTISPHARMA, INC.-1049132	-	Yes
12007913	Aerius (Desloratadine)	Desloratadine;Omeprazole;Doxylamine Succinate	-	Heart Disease Congenital	Serious	Congenital Anomaly	Female	25-NOV-2015	15-MAR-2016	Expedited	3 DAY	Not Specified	Merck	Healthcare Professional	Not Specified	-	10-MAR-2016	05-FEB-2016	FR	Not Specified	FR-009507513-1602FRA002882	-	-
12142669	-	Omeprazole	Product Used For Unknown Indication	Incorrect Dose Administered;Infantile Apnoea;Incorrect Route Of Product Administration	Serious	Hospitalized	Female	12-JAN-2016	03-MAR-2016	Expedited	3 DAY	4.5 KG	Aurobindo	Healthcare Professional	Not Specified	-	18-FEB-2016	03-MAR-2016	GB	Not Specified	GB-AUROBINDO-AUR-APL-2016-02005	-	-
12137842	Prevacid Solutab	Lansoprazole	Gastrooesophageal Reflux Disease	No Adverse Event;Wrong Technique In Product Usage Process;Product Prescribing Error	Non-Serious	Non-Serious	Male	OCT-2015	02-MAR-2016	Non-Expedited	3 DAY	Not Specified	Takeda	Consumer	Not Specified	-	19-FEB-2016	02-MAR-2016	US	Not Specified	US-TAKEDA-2016TUS003113	-	-
12010680	Esomeprazole.	Esomeprazole Magnesium;Pantoprazole	Gastrooesophageal Reflux Disease;Prophylaxis Of Neural Tube Defect	Maternal Exposure Timing Unspecified;Vitiligo	Serious	Other Outcomes	Female	-	02-MAR-2016	Expedited	3 MTH	3.4 KG	Pfizer	Healthcare Professional	Not Specified	Sucralfate;Sodium Alginate\Sodium Bicarbonate	17-FEB-2016	05-FEB-2016	DE	Not Specified	DE-PFIZER INC-2016050568	-	-
12127438	-	Omeprazole	Product Used For Unknown Indication	Infantile Apnoea;Incorrect Route Of Product Administration;Incorrect Dose Administered	Serious	Hospitalized	Female	12-JAN-2016	29-FEB-2016	Expedited	3 MTH	4.5 KG	Watson	Healthcare Professional	Not Specified	-	18-FEB-2016	29-FEB-2016	GB	Not Specified	GB-WATSON-2016-03829	-	-
12126012	-	Omeprazole	Product Used For Unknown Indication	Incorrect Route Of Product Administration;Infantile Apnoea;Incorrect Dose Administered	Serious	Hospitalized	Female	12-JAN-2016	29-FEB-2016	Expedited	3 MTH	4.5 KG	Dr Reddys	Healthcare Professional	Not Specified	-	18-FEB-2016	29-FEB-2016	GB	Not Specified	GB-DRREDDYS-GER/UKI/16/0076709	-	-
12123854	-	Omeprazole	Product Used For Unknown Indication	Incorrect Route Of Product Administration;Incorrect Dose Administered;Infantile Apnoea	Serious	Hospitalized	Female	12-JAN-2016	28-FEB-2016	Expedited	3 MTH	4.5 KG	Dexcel	Healthcare Professional	Not Specified	-	18-FEB-2016	28-FEB-2016	GB	Not Specified	GB-DEXPHARM-20160192	-	-
12115031	-	Omeprazole	-	Wrong Technique In Product Usage Process;Extra Dose Administered;Infantile Apnoea	Serious	Hospitalized	Female	12-JAN-2016	25-FEB-2016	Expedited	3 MTH	4.5 KG	Astrazeneca	Healthcare Professional	Not Specified	-	18-FEB-2016	25-FEB-2016	GB	Not Specified	GB-ASTRAZENECA-2016SE17300	-	-
12111418	-	Omeprazole	Product Used For Unknown Indication	Incorrect Route Of Product Administration;Incorrect Dose Administered;Infantile Apnoea	Serious	Hospitalized	Female	12-JAN-2016	24-FEB-2016	Expedited	3 MTH	4.5 KG	Sandoz	Healthcare Professional	Not Specified	-	18-FEB-2016	24-FEB-2016	GB	Not Specified	PHHY2016GB021926	-	-
12088116	Prevacid 24 Hr	Lansoprazole	Product Used For Unknown Indication	Accidental Exposure To Product	Non-Serious	Non-Serious	Female	-	17-FEB-2016	Non-Expedited	3 MTH	Not Specified	Takeda	Consumer	Not Specified	-	23-DEC-2015	17-FEB-2016	US	Not Specified	US-TAKEDA-2016TUS001584	-	-
12088112	Prevacid 24 Hr	Lansoprazole	Product Used For Unknown Indication	Accidental Exposure To Product By Child	Non-Serious	Non-Serious	Female	-	17-FEB-2016	Non-Expedited	3 MTH	Not Specified	Takeda	Consumer	Not Specified	-	22-MAY-2015	17-FEB-2016	US	Not Specified	US-TAKEDA-2015TUS007541	-	-
12088037	Prevacid Solutab	Lansoprazole	Product Used For Unknown Indication	Wrong Technique In Product Usage Process	Non-Serious	Non-Serious	Female	-	17-FEB-2016	Non-Expedited	3 MTH	Not Specified	Takeda	Consumer	Not Specified	-	21-MAY-2015	17-FEB-2016	US	Not Specified	US-TAKEDA-2015TUS006885	-	-
12087654	Prevacid Solutab;Prevacid	Lansoprazole;Lansoprazole	Gastrooesophageal Reflux Disease	Vomiting	Non-Serious	Non-Serious	Not Specified	-	17-FEB-2016	Non-Expedited	3 MTH	Not Specified	Takeda	Consumer	Not Specified	-	23-NOV-2015	17-FEB-2016	US	Not Specified	US-TAKEDA-2015TUS017341	-	-
12087605	Prevacid Solutab;Prevacid	Lansoprazole;Lansoprazole	Gastrooesophageal Reflux Disease	Vomiting	Non-Serious	Non-Serious	Not Specified	-	17-FEB-2016	Non-Expedited	3 MTH	Not Specified	Takeda	Consumer	Not Specified	-	23-NOV-2015	17-FEB-2016	US	Not Specified	US-TAKEDA-2015TUS017339	-	-
12086417	Prevacid 24 Hr	Lansoprazole	Product Used For Unknown Indication	Accidental Exposure To Product By Child	Non-Serious	Non-Serious	Female	22-JUN-2015	17-FEB-2016	Non-Expedited	3 MTH	Not Specified	Takeda	Consumer	Not Specified	-	22-JUN-2015	17-FEB-2016	US	Not Specified	US-TAKEDA-2015TUS008660	-	-
12086271	Prevacid	Lansoprazole	Product Used For Unknown Indication	Product Prescribing Error	Non-Serious	Non-Serious	Not Specified	-	17-FEB-2016	Non-Expedited	3 MTH	Not Specified	Takeda	Healthcare Professional	Not Specified	Zantac	29-MAY-2015	17-FEB-2016	US	Not Specified	US-TAKEDA-2015TUS007249	-	-
12086211	Prevacid	Lansoprazole	Gastrooesophageal Reflux Disease	Product Prescribing Error;Flatulence;Regurgitation;Grunting;Constipation;Drug Ineffective	Non-Serious	Non-Serious	Male	01-MAY-2015	17-FEB-2016	Non-Expedited	3 MTH	Not Specified	Takeda	Consumer	Not Specified	-	15-MAY-2015	17-FEB-2016	US	Not Specified	US-TAKEDA-2015TUS006855	-	-
12086198	Prevacid Solutab	Lansoprazole	Gastrooesophageal Reflux Disease	Product Administered To Patient Of Inappropriate Age;Drug Ineffective	Non-Serious	Non-Serious	Female	30-MAR-2015	17-FEB-2016	Non-Expedited	3 MTH	Not Specified	Takeda	Consumer	Not Specified	-	20-APR-2015	17-FEB-2016	US	Not Specified	US-TAKEDA-2015TUS005313	-	-
12086132	Prevacid	Lansoprazole	Gastrooesophageal Reflux Disease	Product Administered To Patient Of Inappropriate Age;No Adverse Event	Non-Serious	Non-Serious	Female	-	17-FEB-2016	Non-Expedited	3 MTH	5.44 KG	Takeda	Consumer	Not Specified	-	01-APR-2015	17-FEB-2016	US	Not Specified	US-TAKEDA-2015TUS004309	-	-
12086125	Prevacid Solutab	Lansoprazole	Gastrooesophageal Reflux Prophylaxis	No Adverse Event;Product Prescribing Error	Non-Serious	Non-Serious	Not Specified	-	17-FEB-2016	Non-Expedited	3 MTH	Not Specified	Takeda	Consumer	Not Specified	-	30-MAR-2015	17-FEB-2016	US	Not Specified	US-TAKEDA-2015TUS004102	-	-
12086123	Prevacid	Lansoprazole	Product Used For Unknown Indication	Insomnia	Non-Serious	Non-Serious	Not Specified	-	17-FEB-2016	Non-Expedited	3 MTH	Not Specified	Takeda	Healthcare Professional	Not Specified	-	20-MAR-2015	17-FEB-2016	US	Not Specified	US-TAKEDA-2015TUS003731	-	-
12086104	Prevacid Solutab	Lansoprazole	Gastrooesophageal Reflux Disease	Wrong Technique In Product Usage Process;Tongue Discolouration	Non-Serious	Non-Serious	Not Specified	03-MAR-2015	17-FEB-2016	Non-Expedited	3 MTH	Not Specified	Takeda	Consumer	Not Specified	-	04-MAR-2015	17-FEB-2016	US	Not Specified	US-TAKEDA-2015TUS002981	-	-
12085888	Prevacid 24 Hr	Lansoprazole	Gastrooesophageal Reflux Disease	Product Administered To Patient Of Inappropriate Age;No Adverse Event	Non-Serious	Non-Serious	Male	-	17-FEB-2016	Non-Expedited	3 MTH	Not Specified	Takeda	Consumer	Not Specified	-	16-FEB-2015	17-FEB-2016	US	Not Specified	US-TAKEDA-2015TUS002018	-	-
12085882	Prevacid	Lansoprazole	Reflux Gastritis	Product Prescribing Error	Non-Serious	Non-Serious	Female	-	17-FEB-2016	Non-Expedited	3 MTH	Not Specified	Takeda	Consumer	Not Specified	-	12-FEB-2015	17-FEB-2016	US	Not Specified	US-TAKEDA-2015TUS001987	-	-
12085859	Prevacid Solutab	Lansoprazole	Gastrooesophageal Reflux Disease	Product Administered To Patient Of Inappropriate Age;Wrong Technique In Product Usage Process;Drug Ineffective	Non-Serious	Non-Serious	Male	-	17-FEB-2016	Non-Expedited	3 MTH	Not Specified	Takeda	Consumer	Not Specified	-	26-JAN-2015	17-FEB-2016	US	Not Specified	US-TAKEDA-2015TUS001077	-	-
12085838	Prevacid 24 Hr	Lansoprazole	Product Used For Unknown Indication	Accidental Exposure To Product By Child;Expired Product Administered	Non-Serious	Non-Serious	Female	02-DEC-2014	17-FEB-2016	Non-Expedited	3 MTH	Not Specified	Takeda	Consumer	Not Specified	-	02-DEC-2014	17-FEB-2016	US	Not Specified	US-TAKEDA-2014TUS014196	-	-
12075370	Prevacid Solutab	Lansoprazole	Gastrooesophageal Reflux Disease	Wrong Technique In Product Usage Process;No Adverse Event;Product Administered To Patient Of Inappropriate Age	Non-Serious	Non-Serious	Male	-	13-FEB-2016	Non-Expedited	3 MTH	Not Specified	Takeda	Consumer	Not Specified	-	03-FEB-2016	13-FEB-2016	US	Not Specified	US-TAKEDA-2016TUS002139	-	-
11951011	-	Esomeprazole	Gastrooesophageal Reflux Disease	Sudden Infant Death Syndrome;Product Use Issue;Off Label Use	Serious	Died;Other Outcomes	Male	05-JAN-2016	12-FEB-2016	Expedited	3 MTH	5.2 KG	Astrazeneca	Healthcare Professional	Not Specified	-	05-FEB-2016	26-JAN-2016	FR	Not Specified	FR-ASTRAZENECA-2016SE07205	-	-
12046413	Prevacid Solutab	Lansoprazole	Product Used For Unknown Indication	No Adverse Event;Product Prescribing Error	Non-Serious	Non-Serious	Not Specified	-	08-FEB-2016	Non-Expedited	3 MTH	Not Specified	Takeda	Healthcare Professional	Not Specified	-	01-FEB-2016	08-FEB-2016	US	Not Specified	US-TAKEDA-2016TUS001936	-	-
11991819	Fexofenadine	Fexofenadine Hydrochloride;Lansoprazole;Cromolyn;Ranitidine;Cetirizine Hydrochloride;Diphenhydramine	Product Used For Unknown Indication;Urticaria Pigmentosa	Off Label Use;Product Use Issue	Non-Serious	Non-Serious	Male	-	03-FEB-2016	Non-Expedited	3 MTH	Not Specified	Janssen	Healthcare Professional	Not Specified	-	01-DEC-2015	03-FEB-2016	US	Not Specified	US-JNJFOC-20151202080	Curtiss ML, Hopper SP, Atkinson P. Management of cutaneous mastocytosis with systemic tacrolimus . Annals of Allergy, Asthma and Immunology Nov-2015;115: 5(S1):A78-A79.	-
11990938	Prevacid Solutab;Prevacid	Lansoprazole;Lansoprazole	Gastrooesophageal Reflux Disease	Wrong Technique In Product Usage Process;Vomiting	Non-Serious	Non-Serious	Male	-	02-FEB-2016	Non-Expedited	3 MTH	Not Specified	Takeda	Consumer	Not Specified	-	26-JAN-2016	02-FEB-2016	US	Not Specified	US-TAKEDA-2016TUS001485	-	-
11984786	Prevacid;Axid Ar;Zantac	Nizatidine;Ranitidine Hydrochloride;Lansoprazole	Gastrooesophageal Reflux Disease	Drug Ineffective	Non-Serious	Non-Serious	Male	-	01-FEB-2016	Non-Expedited	3 MTH	Not Specified	Pfizer	Consumer	Not Specified	-	02-JAN-2016	01-FEB-2016	US	Not Specified	US-PFIZER INC-2016000914	-	-
11714569	Escitalopram;Co-Dydramol	Acetaminophen\Dihydrocodeine;Escitalopram Oxalate;Omeprazole;Azathioprine;Morphine Sulfate;Tapentadol	Exposure During Pregnancy;Product Used For Unknown Indication	Sepsis Neonatal;Drug Withdrawal Syndrome Neonatal;Foetal Exposure During Pregnancy	Serious	Hospitalized	Female	-	01-FEB-2016	Expedited	3 MTH	2.68 KG	Teva	Healthcare Professional	Not Specified	Miconazole Nitrate	21-JAN-2016	09-NOV-2015	GB	Not Specified	GB-TEVA-605523ACC	-	-
11971895	Prevacid Solutab	Lansoprazole	Product Used For Unknown Indication	No Adverse Event;Wrong Technique In Product Usage Process	Non-Serious	Non-Serious	Not Specified	-	28-JAN-2016	Non-Expedited	3 MTH	Not Specified	Takeda	Healthcare Professional	Not Specified	-	22-JAN-2016	28-JAN-2016	US	Not Specified	US-TAKEDA-2016TUS001279	-	-
6954335	Glucophage;Actos	Pioglitazone Hydrochloride;Ramipril;Metformin Hydrochloride;Esomeprazole;Pinaverium Bromide	Product Used For Unknown Indication	Respiratory Distress;Foetal Exposure During Pregnancy;Heart Rate Abnormal;Anotia	Serious	Congenital Anomaly;Other Outcomes	Female	05-OCT-2007	27-JAN-2016	Expedited	3 MTH	2.8 KG	Bristol Myers Squibb	Healthcare Professional	Not Specified	Isophane Insulin;Novorapid;Insulin Aspart	20-MAR-2009	27-MAR-2009	FR	Not Specified	FR-BRISTOL-MYERS SQUIBB COMPANY-14562649	-	-
11951319	-	Omeprazole	Accidental Exposure To Product By Child	Accidental Overdose	Non-Serious	Non-Serious	Not Specified	22-JUL-2015	26-JAN-2016	Non-Expedited	3 MTH	Not Specified	Dexcel	Consumer	Not Specified	-	22-JUL-2015	26-JAN-2016	US	Not Specified	US-DEXPHARM-20151941	-	-
11928025	Prevacid Solutab	Lansoprazole	Gastrooesophageal Reflux Disease	No Adverse Event;Product Use Issue	Non-Serious	Non-Serious	Male	-	19-JAN-2016	Non-Expedited	3 MTH	Not Specified	Takeda	Consumer	Not Specified	-	14-JAN-2016	19-JAN-2016	US	Not Specified	US-TAKEDA-2016TUS000907	-	-
11917934	Cefoxitin	Cefoxitin Sodium;Potassium Chloride;Vidarabine;Omeprazole;Sodium Chloride	Electrolyte Substitution Therapy;Product Used For Unknown Indication	Death	Serious	Died	Male	05-JAN-2016	14-JAN-2016	Expedited	3 MTH	Not Specified	Baxter	Consumer	Not Specified	-	11-JAN-2016	14-JAN-2016	CN	Not Specified	CN-BAXTER-2016BAX001391	-	-
11698292	Escitalopram;Co-Dydramol	Acetaminophen\Dihydrocodeine;Morphine Sulfate;Escitalopram Oxalate;Omeprazole;Tapentadol;Azathioprine	-	Drug Withdrawal Syndrome Neonatal;Sepsis Neonatal	Serious	Hospitalized	Female	-	14-JAN-2016	Expedited	3 MTH	2.7 KG	Astrazeneca	Healthcare Professional	Not Specified	Miconazole Nitrate	08-JAN-2016	04-NOV-2015	GB	Not Specified	GB-ASTRAZENECA-2015SF04612	-	-
11704053	Escitalopram;Co-Dydramol	Acetaminophen\Dihydrocodeine;Omeprazole;Azathioprine;Tapentadol;Escitalopram Oxalate;Morphine Sulfate	Product Used For Unknown Indication	Foetal Exposure During Pregnancy;Drug Withdrawal Syndrome Neonatal;Sepsis Neonatal	Serious	Other Outcomes;Hospitalized	Female	-	12-JAN-2016	Expedited	3 MTH	2.68 KG	Accord	Healthcare Professional	Not Specified	Miconazole Nitrate	30-DEC-2015	06-NOV-2015	GB	Not Specified	GB-ACCORD-035084	-	-
11695645	Co-Dydramol;Escitalopram	Escitalopram Oxalate;Morphine Sulfate;Omeprazole;Tapentadol;Acetaminophen\Dihydrocodeine;Azathioprine	Exposure During Pregnancy;Product Used For Unknown Indication	Drug Withdrawal Syndrome Neonatal;Sepsis Neonatal;Foetal Exposure During Pregnancy	Serious	Hospitalized	Female	-	12-JAN-2016	Expedited	3 MTH	2.68 KG	Aurobindo	Healthcare Professional	Not Specified	Miconazole Nitrate	29-DEC-2015	04-NOV-2015	GB	Not Specified	GB-AUROBINDO-AUR-APL-2015-09841	-	-
11699778	Co-Dydramol;Escitalopram	Escitalopram Oxalate;Acetaminophen\Dihydrocodeine;Tapentadol;Morphine Sulfate;Azathioprine;Omeprazole	Product Used For Unknown Indication	Drug Withdrawal Syndrome Neonatal;Foetal Exposure During Pregnancy;Sepsis Neonatal	Serious	Hospitalized;Other Outcomes	Female	-	11-JAN-2016	Expedited	3 MTH	2.68 KG	Dr Reddys	Healthcare Professional	Not Specified	Miconazole Nitrate	30-DEC-2015	05-NOV-2015	GB	Not Specified	GB-DRREDDYS-GER/UKI/15/0053704	-	-
11700557	Co-Dydramol;Escitalopram	Escitalopram Oxalate;Azathioprine;Omeprazole;Tapentadol;Morphine Sulfate;Acetaminophen\Dihydrocodeine	Product Used For Unknown Indication	Foetal Exposure During Pregnancy;Drug Withdrawal Syndrome Neonatal;Sepsis Neonatal	Serious	Hospitalized	Female	-	08-JAN-2016	Expedited	3 MTH	2.68 KG	Watson	Healthcare Professional	Not Specified	Miconazole Nitrate	29-DEC-2015	05-NOV-2015	GB	Not Specified	GB-WATSON-2015-23608	-	-
11879906	Escitalopram	Escitalopram Oxalate;Oxazepam;Omeprazole	Product Used For Unknown Indication	Congenital Musculoskeletal Disorder Of Spine;Talipes;Urinary Incontinence;Exposure During Pregnancy	Serious	Congenital Anomaly	Female	19-JUL-2015	30-DEC-2015	Expedited	3 MTH	3 KG	Forest	Healthcare Professional	Not Specified	-	15-DEC-2015	30-DEC-2015	FR	Not Specified	FR-FRI-1000081827	-	-
11857594	Prevacid Solutab	Lansoprazole	Product Used For Unknown Indication	Product Prescribing Error;No Adverse Event	Non-Serious	Non-Serious	Not Specified	-	29-DEC-2015	Non-Expedited	3 MTH	Not Specified	Takeda	Healthcare Professional	Not Specified	-	14-DEC-2015	21-DEC-2015	US	Not Specified	US-TAKEDA-2015TUS018278	-	-
11542285	Synagis	Palivizumab;Omeprazole	Cardiac Disorder;Fluid Retention;Gastrointestinal Disorder;Respiratory Syncytial Virus Infection;Thrombosis Prophylaxis	Respiratory Syncytial Virus Infection;Cardiac Failure	Serious	Other Outcomes;Died	Male	2014	23-DEC-2015	Expedited	3 MTH	Not Specified	Astrazeneca	Healthcare Professional	Not Specified	Aspirin;Propranolol;Captopril;Lasix	18-DEC-2015	23-SEP-2015	US	Not Specified	US-ASTRAZENECA-2015SE91441	-	-
11841619	Prevacid	Lansoprazole	Gastrooesophageal Reflux Disease	Pyrexia;Drug Ineffective	Non-Serious	Non-Serious	Female	07-DEC-2015	16-DEC-2015	Non-Expedited	3 MTH	6.35 KG	Takeda	Healthcare Professional	Not Specified	Probiotics Nos;Zantac	08-DEC-2015	16-DEC-2015	US	Not Specified	US-TAKEDA-2015TUS017882	-	-
11831093	-	Omeprazole	Product Used For Unknown Indication	Rash Pruritic;Skin Haemorrhage	Non-Serious	Non-Serious	Male	23-MAR-2015	14-DEC-2015	Non-Expedited	3 MTH	Not Specified	Dr Reddys	Healthcare Professional	Not Specified	-	06-APR-2015	14-DEC-2015	US	Not Specified	US-DRREDDYS-USA/USA/15/0047158	-	-
11824777	Prevacid	Lansoprazole	Product Used For Unknown Indication	Tongue Discolouration	Non-Serious	Non-Serious	Female	-	10-DEC-2015	Non-Expedited	3 MTH	Not Specified	Takeda	Healthcare Professional	Not Specified	-	30-NOV-2015	10-DEC-2015	US	Not Specified	US-TAKEDA-2015TUS017599	-	-
11794559	Prevacid Solutab	Lansoprazole	Gastrooesophageal Reflux Disease	Product Prescribing Error;No Adverse Event	Non-Serious	Non-Serious	Not Specified	-	02-DEC-2015	Non-Expedited	3 MTH	Not Specified	Takeda	Consumer	Not Specified	-	23-NOV-2015	02-DEC-2015	US	Not Specified	US-TAKEDA-2015TUS017203	-	-
11779602	Prevacid Solutab	Lansoprazole	Product Used For Unknown Indication	No Adverse Event;Intercepted Product Prescribing Error	Non-Serious	Non-Serious	Not Specified	-	25-NOV-2015	Non-Expedited	3 MTH	Not Specified	Takeda	Healthcare Professional	Not Specified	-	17-NOV-2015	25-NOV-2015	US	Not Specified	US-TAKEDA-2015TUS016827	-	-
11772042	Prevacid	Lansoprazole	Gastrooesophageal Reflux Disease	Drug Ineffective	Non-Serious	Non-Serious	Male	-	23-NOV-2015	Direct	3 MTH	10 LB	-	Consumer	Consumer	Ranitidine	-	23-NOV-2015	Not Specified	Not Specified	-	-	-
11755934	Prevacid	Lansoprazole	Product Used For Unknown Indication	Adverse Event	Non-Serious	Non-Serious	Male	-	19-NOV-2015	Non-Expedited	3 MTH	Not Specified	Takeda	Consumer	Not Specified	-	10-NOV-2015	19-NOV-2015	US	Not Specified	US-TAKEDA-2015TUS016333	-	-
11746080	-	Omeprazole	Gastrooesophageal Reflux Disease	Intercepted Wrong Patient Selected	Serious	Other Outcomes	Male	15-NOV-2015	16-NOV-2015	Direct	3 MTH	20 LB	-	Consumer	Consumer	-	-	16-NOV-2015	Not Specified	Not Specified	-	-	Yes
11720287	Seroquel;Adalat Cc;Sertraline;Ventolin	Albuterol Sulfate;Omeprazole;Sertraline Hydrochloride;Nifedipine;Quetiapine Fumarate	Asthma;Depression	Neonatal Respiratory Distress Syndrome;Atrial Septal Defect;Cardiac Murmur;Anaemia Neonatal;Foetal Growth Restriction;Hypoglycaemia Neonatal	Serious	Other Outcomes	Female	2015	10-NOV-2015	Expedited	3 MTH	2.8 KG	Astrazeneca	Healthcare Professional	Not Specified	Minerals\Vitamins;Iron Polymaltose;Magnesium Aspartate Hydrochloride	03-NOV-2015	10-NOV-2015	CH	Not Specified	CH-ASTRAZENECA-2015SF07017	-	-
11715109	Adalat;Sertraline;Ventolin;Seroquel	Quetiapine Fumarate;Omeprazole;Albuterol Sulfate;Sertraline Hydrochloride;Nifedipine	Asthma;Depression	Foetal Growth Restriction;Cardiac Murmur;Neonatal Respiratory Distress Syndrome;Foetal Exposure Timing Unspecified;Hypoglycaemia Neonatal;Anaemia Neonatal	Serious	Other Outcomes	Female	NOV-2014	09-NOV-2015	Expedited	3 MTH	2.81 KG	Bayer	Healthcare Professional	Not Specified	Iron Polymaltose;Minerals\Vitamins;Magnesium Aspartate Hydrochloride	03-NOV-2015	09-NOV-2015	CH	Not Specified	CH-BAYER-2015-460230	-	-
11714918	Ventolin;Seroquel;Adalat Cc;Sertraline	Sertraline Hydrochloride;Nifedipine;Omeprazole;Quetiapine Fumarate;Albuterol Sulfate	Asthma;Depression	Neonatal Respiratory Distress Syndrome;Anaemia Neonatal;Exposure During Pregnancy;Foetal Growth Restriction;Cardiac Murmur;Hypoglycaemia Neonatal	Serious	Other Outcomes	Female	NOV-2014	09-NOV-2015	Expedited	3 MTH	2.81 KG	Glaxosmithkline	Healthcare Professional	Not Specified	Minerals\Vitamins;Magnesium Aspartate Hydrochloride	03-NOV-2015	09-NOV-2015	CH	Not Specified	CH-GLAXOSMITHKLINE-CH2015157003	-	-
11702792	Prevacid	Lansoprazole	Gastrooesophageal Reflux Disease	Sputum Discoloured;Product Administered To Patient Of Inappropriate Age;Wrong Technique In Product Usage Process	Non-Serious	Non-Serious	Not Specified	-	05-NOV-2015	Non-Expedited	3 MTH	Not Specified	Takeda	Healthcare Professional	Not Specified	-	28-OCT-2015	05-NOV-2015	US	Not Specified	US-TAKEDA-2015TUS015344	-	-
11683145	-	Omeprazole	Gastrooesophageal Reflux Disease	Diarrhoea;Flatulence	Serious	Other Outcomes	Male	13-OCT-2015	28-OCT-2015	Expedited	3 MTH	Not Specified	Cutispharma	Healthcare Professional	Consumer,Health Professional	Azithromycin Anhydrous	13-OCT-2015	28-OCT-2015	Not Specified	Not Specified	C15 081AE	-	Yes
11641088	Prevacid	Lansoprazole	Gastrooesophageal Reflux Disease	Product Administered To Patient Of Inappropriate Age;No Adverse Event	Non-Serious	Non-Serious	Male	-	19-OCT-2015	Non-Expedited	3 MTH	Not Specified	Takeda	Healthcare Professional	Not Specified	-	09-OCT-2015	19-OCT-2015	US	Not Specified	US-TAKEDA-2015TUS014244	-	-
11455911	-	Rabeprazole	Foetal Exposure During Pregnancy	Foetal Exposure During Pregnancy;Heart Disease Congenital	Serious	Hospitalized;Congenital Anomaly	Female	2014	14-OCT-2015	Expedited	3 MTH	2.77 KG	Eisai	Healthcare Professional	Not Specified	-	13-OCT-2015	03-SEP-2015	JP	Not Specified	JP-EISAI MEDICAL RESEARCH-EC-2015-010020	-	-
11626949	Suboxone;Zofran;Prevacid;Subutex	Buprenorphine Hydrochloride;Nicotine;Lansoprazole;Unspecified Ingredient;Ondansetron Hydrochloride;Buprenorphine Hydrochloride\Naloxone Hydrochloride	Drug Dependence;Dyspepsia;Nausea;Product Used For Unknown Indication;Vomiting	Foetal Exposure During Pregnancy;Drug Withdrawal Syndrome Neonatal	Serious	Other Outcomes	Male	31-MAR-2014	13-OCT-2015	Expedited	3 MTH	2.86 KG	Indivior	Healthcare Professional	Not Specified	-	27-JAN-2015	13-OCT-2015	US	Not Specified	US-RB PHARMACEUTICALS LIMITED-RB-075311-2015	-	-
11590224	Seretide;Anafranil;Imodium;Vogalene	Metopimazine;Loperamide Hydrochloride;Clomipramine Hydrochloride;Acetaminophen\Codeine Phosphate;Carbocysteine;Acetylcysteine;Ritiometan;Fluticasone Propionate\Salmeterol Xinafoate;Ergocalciferol;Ketoprofen;Bromazepam;Omeprazole;Polyethylene Glycols;Tixocortol Pivalate;Amoxicillin;Phloroglucinol	Foetal Exposure During Pregnancy;Fungal Infection;Product Used For Unknown Indication	Oral Fungal Infection;Death;Lung Disorder;Maternal Drugs Affecting Foetus;Poor Weight Gain Neonatal;Aspiration;Foetal Arrhythmia	Serious	Died	Female	03-MAR-2015	07-OCT-2015	Expedited	3 MTH	Not Specified	Sandoz	Healthcare Professional	Not Specified	Acetaminophen;Fungizone	29-SEP-2015	02-OCT-2015	FR	Not Specified	PHHY2015FR117336	-	-
11593949	Prevacid Solutab	Lansoprazole	Product Used For Unknown Indication	Product Prescribing Error;No Adverse Event	Non-Serious	Non-Serious	Not Specified	-	05-OCT-2015	Non-Expedited	3 MTH	Not Specified	Takeda	Healthcare Professional	Not Specified	-	23-SEP-2015	05-OCT-2015	US	Not Specified	US-TAKEDA-2015TUS013344	-	-
11591084	-	Omeprazole;Gabapentin	Product Used For Unknown Indication	Overdose;Accidental Exposure To Product By Child	Serious	Other Outcomes	Male	03-AUG-2015	03-OCT-2015	Expedited	3 MTH	Not Specified	Aurobindo	Healthcare Professional	Not Specified	-	21-SEP-2015	03-OCT-2015	IT	Not Specified	IT-AUROBINDO-AUR-APL-2015-08843	-	-
11589464	Prevacid Solutab	Lansoprazole	Product Used For Unknown Indication	No Adverse Event;Product Prescribing Error	Non-Serious	Non-Serious	Female	24-SEP-2015	02-OCT-2015	Non-Expedited	3 MTH	Not Specified	Takeda	Healthcare Professional	Not Specified	-	24-SEP-2015	02-OCT-2015	US	Not Specified	US-TAKEDA-2015TUS013409	-	-
11570832	Prevacid	Lansoprazole	Product Used For Unknown Indication	Wrong Technique In Product Usage Process;Product Use Issue;No Adverse Event	Non-Serious	Non-Serious	Male	-	29-SEP-2015	Non-Expedited	3 MTH	Not Specified	Takeda	Consumer	Not Specified	-	17-SEP-2015	29-SEP-2015	US	Not Specified	US-TAKEDA-2015TUS012764	-	-
11517712	Pulmicort Turbuhaler;Neosynephrine;Aldactone	Spironolactone;Rifamycin;Phenylephrine Hydrochloride;Caffeine;Budesonide;Pantoprazole;Betamethasone;Ibuprofen;Tropicamide;Esomeprazole;Sodium Feredetate	Anaemia;Bronchopulmonary Dysplasia;Diagnostic Procedure;Infantile Apnoea;Infection Prophylaxis;Patent Ductus Arteriosus;Regurgitation	Rectal Haemorrhage;Hypotonia;Atelectasis;Necrotising Enterocolitis Neonatal;Enterococcal Bacteraemia;Mydriasis;Serratia Test Positive;Anaemia;Gastrooesophageal Reflux Disease;Staphylococcus Test Positive;Cardiopulmonary Failure;Septic Shock;Pneumatosis Intestinalis;Bronchopulmonary Dysplasia;Infantile Apnoea	Serious	Died	Male	27-DEC-2014	17-SEP-2015	Expedited	3 MTH	Not Specified	Astrazeneca	Healthcare Professional	Not Specified	Medium-Chain Triglycerides;Carbohydrates\Fatty Acids\Minerals\Protein\Vitamins;Folic Acid	09-SEP-2015	17-SEP-2015	FR	Not Specified	FR-ASTRAZENECA-2015SE88218	-	-
11514309	Losec	Omeprazole	Gastrooesophageal Reflux Disease;Seizure	Seizure;Product Use Issue;Abdominal Pain Upper;Off Label Use	Serious	Other Outcomes	Male	JUN-2014	16-SEP-2015	Expedited	3 MTH	Not Specified	Astrazeneca	Consumer	Not Specified	Phenobarbital;Ranitidine Hydrochloride	10-SEP-2015	16-SEP-2015	BR	Not Specified	BR-ASTRAZENECA-2015SE89369	-	-
11509462	Prevacid Solutab	Lansoprazole	Eosinophilic Oesophagitis;Hyperchlorhydria;Multiple Allergies	Off Label Use;Diarrhoea;Decreased Appetite;Abdominal Pain Upper;Wrong Technique In Product Usage Process	Non-Serious	Non-Serious	Male	JUN-2015	15-SEP-2015	Non-Expedited	3 MTH	9.98 KG	Takeda	Consumer	Not Specified	-	03-SEP-2015	15-SEP-2015	US	Not Specified	US-TAKEDA-2015TUS012208	-	-
11496475	Prevacid	Lansoprazole;Lansoprazole	Product Used For Unknown Indication	No Adverse Event;Product Administered To Patient Of Inappropriate Age	Non-Serious	Non-Serious	Male	-	11-SEP-2015	Non-Expedited	3 MTH	Not Specified	Takeda	Consumer	Not Specified	-	31-AUG-2015	11-SEP-2015	US	Not Specified	US-TAKEDA-2015TUS012155	-	-
11493619	Synthroid;Losec	Omeprazole;Levothyroxine Sodium	Gastritis;Gastrooesophageal Reflux Disease;Hypothyroidism;Seizure	Drug Interaction;Off Label Use;Blood Thyroid Stimulating Hormone Increased;Gastrooesophageal Reflux Disease;Seizure	Serious	Other Outcomes	Male	JAN-2015	11-SEP-2015	Expedited	3 MTH	Not Specified	Astrazeneca	Consumer	Not Specified	Valproate Sodium;Cannabidiol;Motilium	03-SEP-2015	11-SEP-2015	BR	Not Specified	BR-ASTRAZENECA-2015SE87105	-	-
11481012	Prevacid Solutab	Lansoprazole	Gastrointestinal Disorder;Gastrooesophageal Reflux Disease	Drug Ineffective;Wrong Technique In Product Usage Process	Non-Serious	Non-Serious	Female	2013	09-SEP-2015	Non-Expedited	3 MTH	Not Specified	Takeda	Consumer	Not Specified	Milk Of Magnesia	02-SEP-2015	09-SEP-2015	US	Not Specified	US-TAKEDA-2015TUS012078	-	-
11470406	Prevacid Solutab	Lansoprazole	Adrenal Insufficiency;Gastrooesophageal Reflux Disease	Dermatitis Diaper;Product Dose Omission Issue;Vomiting;Malaise;Choking;Abdominal Pain Upper	Non-Serious	Non-Serious	Female	AUG-2015	08-SEP-2015	Non-Expedited	3 MTH	9.52 KG	Takeda	Consumer	Not Specified	Fludrocortisone;Hydrocortisone	02-SEP-2015	08-SEP-2015	US	Not Specified	US-TAKEDA-2015TUS011883	-	-
11417432	Prevacid Solutab	Lansoprazole	Product Used For Unknown Indication	Product Administered To Patient Of Inappropriate Age;No Adverse Event	Non-Serious	Non-Serious	Not Specified	-	25-AUG-2015	Non-Expedited	3 MTH	Not Specified	Takeda	Healthcare Professional	Not Specified	-	17-AUG-2015	25-AUG-2015	US	Not Specified	US-TAKEDA-2015TUS011249	-	-
11391887	Prevacid Solutab	Lansoprazole	Gastrooesophageal Reflux Disease	Wrong Technique In Product Usage Process;Product Administered To Patient Of Inappropriate Age;No Adverse Event	Non-Serious	Non-Serious	Not Specified	-	18-AUG-2015	Non-Expedited	3 MTH	Not Specified	Takeda	Consumer	Not Specified	-	10-AUG-2015	18-AUG-2015	US	Not Specified	US-TAKEDA-2015TUS010712	-	-
11371688	Prevacid Solutab	Lansoprazole	Gastrooesophageal Reflux Disease	No Adverse Event;Product Prescribing Error	Non-Serious	Non-Serious	Male	-	12-AUG-2015	Non-Expedited	3 MTH	Not Specified	Takeda	Consumer	Not Specified	-	06-AUG-2015	12-AUG-2015	US	Not Specified	US-TAKEDA-2015TUS010549	-	-
10742765	Escitalopram;Methadone	Methadone Hydrochloride;Nortriptyline;Quetiapine;Zopiclone;Escitalopram Oxalate;Rabeprazole;Benztropine Mesylate;Gabapentin	Product Used For Unknown Indication;Seizure Like Phenomena	Trismus;Foetal Exposure During Pregnancy;Drug Withdrawal Syndrome Neonatal	Serious	Hospitalized	Not Specified	-	07-AUG-2015	Expedited	3 MTH	3 KG	Forest	Healthcare Professional	Not Specified	-	23-JUL-2015	27-JAN-2015	CA	Not Specified	CA-FRI-1000073825	-	-
11327736	Prevacid Solutab	Lansoprazole	Gastrooesophageal Reflux Disease	Rash;Wrong Technique In Product Usage Process;Product Use Issue	Non-Serious	Non-Serious	Female	-	31-JUL-2015	Non-Expedited	3 MTH	4.99 KG	Takeda	Consumer	Not Specified	-	23-JUL-2015	31-JUL-2015	US	Not Specified	US-TAKEDA-2015TUS009736	-	-
11283083	First Lansoprazole Rx	Lansoprazole	Gastrooesophageal Reflux Disease	Diarrhoea	Serious	Other Outcomes	Female	12-JUL-2015	17-JUL-2015	Direct	3 MTH	14 LB	-	Healthcare Professional	Health Professional	Ranitidine	-	17-JUL-2015	Not Specified	Not Specified	-	-	Yes
11274515	Prevacid	Lansoprazole	Gastrooesophageal Reflux Disease	Wrong Technique In Product Usage Process;Sputum Abnormal	Serious	Other Outcomes	Male	2015	15-JUL-2015	Expedited	3 MTH	Not Specified	Takeda	Healthcare Professional	Not Specified	Ergocalciferol	10-JUL-2015	15-JUL-2015	CA	Not Specified	CA-TAKEDA-2015TUS009035	-	-
10792197	-	Omeprazole;Ibuprofen;Etanercept;Prednisolone;Adalimumab;Methotrexate	Foetal Exposure During Pregnancy	Congenital Pulmonary Airway Malformation;Bundle Branch Block Right;Patent Ductus Arteriosus;Pulmonary Hypertension;Atrial Septal Defect;Pericardial Effusion	Serious	Congenital Anomaly;Other Outcomes	Male	-	13-JUL-2015	Expedited	3 MTH	2.52 KG	Roxane	Healthcare Professional	Not Specified	-	07-JUL-2015	13-FEB-2015	DE	Not Specified	DE-ROXANE LABORATORIES, INC.-2015-RO-00225RO	-	-
11262925	Prevacid 24 Hr	Lansoprazole	Gastrooesophageal Reflux Disease	Drug Ineffective	Non-Serious	Non-Serious	Male	-	10-JUL-2015	Non-Expedited	3 MTH	Not Specified	Takeda	Consumer	Not Specified	-	02-JUL-2015	10-JUL-2015	US	Not Specified	US-TAKEDA-2015TUS008736	-	-
11238103	-	Esomeprazole	Gastrooesophageal Reflux Disease	Abdominal Pain;Off Label Use;Product Use Issue;Haematochezia	Serious	Hospitalized	Female	MAR-2015	03-JUL-2015	Expedited	3 MTH	3.3 KG	Astrazeneca	Healthcare Professional	Not Specified	Gaviscon;Ascorbic Acid\Ergocalciferol\Retinol\Tocopherol	26-JUN-2015	03-JUL-2015	FR	Not Specified	FR-ASTRAZENECA-2015SE64383	-	-
11233562	-	Esomeprazole	Gastrooesophageal Reflux Disease	Off Label Use;Swelling Face;Loss Of Consciousness	Serious	Hospitalized	Female	FEB-2015	02-JUL-2015	Expedited	3 MTH	Not Specified	Astrazeneca	Consumer	Not Specified	-	24-JUN-2015	02-JUL-2015	FR	Not Specified	FR-ASTRAZENECA-2015SE62640	-	-
11233120	-	Ranitidine Hydrochloride;Folic Acid;Azathioprine Sodium;Omeprazole	Crohn's Disease;Product Used For Unknown Indication	Cardiac Murmur;Premature Baby;Crying;Pulmonary Artery Stenosis;Foetal Exposure During Pregnancy	Serious	Hospitalized;Congenital Anomaly;Other Outcomes	Not Specified	03-APR-2015	01-JUL-2015	Expedited	3 MTH	Not Specified	Glaxosmithkline	Healthcare Professional	Not Specified	-	20-MAY-2015	01-JUL-2015	FR	Not Specified	FR-GLAXOSMITHKLINE-FR2015GSK073522	-	-
11229775	Prevacid	Lansoprazole	Gastrooesophageal Reflux Disease	Drug Ineffective	Non-Serious	Non-Serious	Female	19-JUN-2015	30-JUN-2015	Non-Expedited	3 MTH	Not Specified	Takeda	Consumer	Not Specified	Aluminum Hydroxide\Magnesium Carbonate	25-JUN-2015	30-JUN-2015	US	Not Specified	US-TAKEDA-2015TUS008393	-	-
11217092	Prevacid Solutab	Lansoprazole	Product Used For Unknown Indication	Product Prescribing Error;No Adverse Event	Non-Serious	Non-Serious	Female	-	24-JUN-2015	Non-Expedited	3 MTH	Not Specified	Takeda	Healthcare Professional	Not Specified	-	18-JUN-2015	24-JUN-2015	US	Not Specified	US-TAKEDA-2015TUS008063	-	-
11201512	Adalat	Nifedipine;Morphine Sulfate;Pantoprazole	-	Premature Baby;Exposure During Pregnancy;Neonatal Respiratory Distress	Serious	Other Outcomes	Male	03-FEB-2015	19-JUN-2015	Expedited	3 WEEK	2.2 KG	Bayer	Healthcare Professional	Not Specified	Primperan	11-JUN-2015	19-JUN-2015	CH	Not Specified	CH-BAYER-2015-328623	-	-
9436883	Relpax;Zithromax;Topamax;Benadryl	Diphenhydramine Hydrochloride;Omeprazole;Topiramate;Azithromycin Dihydrate;Eletriptan Hydrobromide	Gastrooesophageal Reflux Disease;Migraine;Product Used For Unknown Indication;Rhinitis Allergic	Aortic Valve Atresia;Emotional Disorder;Atrial Septal Defect;Hypoplastic Left Heart Syndrome;Mitral Valve Atresia;Patent Ductus Arteriosus;Foetal Exposure During Pregnancy;Failure To Thrive;Laryngomalacia;Gastrooesophageal Reflux Disease	Serious	Other Outcomes;Congenital Anomaly;Hospitalized	Female	12-APR-2007	25-MAY-2015	Non-Expedited	3 WEEK	Not Specified	Janssen	Consumer	Not Specified	-	10-JAN-2014	02-AUG-2013	US	Not Specified	US-JNJFOC-20130306547	-	-
11038538	Propranolol;Remicade	Infliximab;Propranolol Hydrochloride;Pantoprazole;Azathioprine Sodium	Crohn's Disease;Gastritis;Migraine	Tachypnoea;Oxygen Saturation Decreased;Foetal Exposure During Pregnancy;Neutropenia;Exposure Via Breast Milk	Serious	Hospitalized	Female	10-SEP-2014	16-APR-2015	Expedited	3 WEEK	3.13 KG	Janssen	Healthcare Professional	Not Specified	-	08-APR-2015	16-APR-2015	FR	Not Specified	FR-JNJFOC-20150410326	-	-
10758419	Proair Hfa	Albuterol Sulfate;Levothyroxine;Ferrous Sulfate;Nicotine;Buprenorphine;Oxycodone;Vitamins;Omeprazole	Anaemia;Drug Dependence;Gastrooesophageal Reflux Disease;Hypothyroidism;Pregnancy;Product Used For Unknown Indication;Wheezing	Foetal Exposure During Pregnancy;Meconium Aspiration Syndrome;Respiratory Disorder Neonatal;Drug Withdrawal Syndrome Neonatal;Exposure Via Breast Milk	Serious	Hospitalized;Other Outcomes	Female	2014	03-APR-2015	Expedited	3 WEEK	2.91 KG	Reckitt Benckiser	Healthcare Professional	Not Specified	-	24-MAR-2015	03-FEB-2015	US	Not Specified	US-RB PHARMACEUTICALS LIMITED-RB-075327-2015	-	-
10958703	Prevacid	Lansoprazole	Gastrooesophageal Reflux Disease	Gastrooesophageal Reflux Disease;Respiratory Distress	Serious	Hospitalized	Male	17-MAR-2009	26-FEB-2015	Non-Expedited	3 WEEK	Not Specified	Takeda	Consumer	Consumer	-	01-JUN-2009	26-FEB-2015	Not Specified	Not Specified	TPA2009A01262	-	-
10957219	Prevacid	Lansoprazole	Gastrooesophageal Reflux Disease	Dehydration;Drug Ineffective	Serious	Hospitalized	Female	OCT-2004	26-FEB-2015	Non-Expedited	30 MTH	18 LB	Tap	Consumer	Consumer	-	01-JUN-2005	26-FEB-2015	Not Specified	Not Specified	TAP2005Q00908	-	-
10955904	Prevacid	Lansoprazole	Product Used For Unknown Indication	Urticaria	Serious	Hospitalized	Not Specified	-	26-FEB-2015	Non-Expedited	30 MTH	Not Specified	Takeda	Healthcare Professional	Health Professional	-	13-AUG-2008	26-FEB-2015	Not Specified	Not Specified	TAP2008Q00774	-	-
10953964	Prevacid Solutab	Lansoprazole	Gastrooesophageal Reflux Disease	Deafness	Serious	Required Intervention;Disabled	Male	MAR-2005	26-FEB-2015	Non-Expedited	30 MTH	Not Specified	Takeda	Not Specified	Consumer	-	26-MAY-2005	26-FEB-2015	Not Specified	Not Specified	TAP2005Q00882	-	-
10950938	Prevacid	Lansoprazole	Gastrooesophageal Reflux Disease	Tibia Fracture;Femur Fracture;Vitamin D Decreased	Serious	Hospitalized	Female	NOV-2011	26-FEB-2015	Non-Expedited	304 DAY	Not Specified	Takeda	Not Specified	Consumer	-	21-NOV-2011	26-FEB-2015	Not Specified	Not Specified	TPA2011A07887	-	-
10950883	Prevacid	Lansoprazole	-	Respiratory Syncytial Virus Infection	Serious	Hospitalized	Female	-	26-FEB-2015	Non-Expedited	31 WEEK	Not Specified	Takeda	Healthcare Professional	Health Professional	-	21-MAR-2011	26-FEB-2015	Not Specified	Not Specified	TPA2011A01180	-	-
10950872	Prevacid	Lansoprazole	-	Anaemia	Serious	Required Intervention;Other Outcomes	Male	-	26-FEB-2015	Non-Expedited	31 WEEK	Not Specified	Takeda	Healthcare Professional	Health Professional	-	11-JAN-2011	26-FEB-2015	Not Specified	Not Specified	TPA2011A00118	-	-
10950043	Prevacid	Lansoprazole	Gastrooesophageal Reflux Disease	Somnolence;Product Prescribing Error;Overdose	Serious	Hospitalized	Male	16-NOV-2011	26-FEB-2015	Non-Expedited	32 MTH	5 KG	Takeda	Healthcare Professional	Health Professional	-	17-NOV-2011	26-FEB-2015	Not Specified	Not Specified	TPA2011A07837	-	-
10949985	Prevacid Solutab;Prevacid	Lansoprazole;Lansoprazole	Vomiting	Tremor;Dyskinesia;Muscle Spasms	Serious	Other Outcomes;Required Intervention	Female	-	26-FEB-2015	Non-Expedited	32 MTH	18 LB	Takeda	Consumer	Consumer	-	20-JUN-2011	26-FEB-2015	Not Specified	Not Specified	TPA2011A02888	-	-
10949979	Prevacid	Lansoprazole	Gastrooesophageal Reflux Disease	Condition Aggravated;Diarrhoea Haemorrhagic;Food Allergy;Haematemesis	Serious	Hospitalized	Male	29-MAR-2014	26-FEB-2015	Non-Expedited	32 MTH	7.3 KG	Takeda	Healthcare Professional	Health Professional	-	04-APR-2014	26-FEB-2015	Not Specified	Not Specified	2014TUS002439	-	-
10949908	Prevacid	Lansoprazole	Gastrooesophageal Reflux Disease	Rib Fracture;Off Label Use;Contusion	Serious	Hospitalized	Male	-	26-FEB-2015	Non-Expedited	32 WEEK	Not Specified	Takeda	Consumer	Consumer	Zantac	26-SEP-2013	26-FEB-2015	Not Specified	Not Specified	2013TUS001028	-	-
10949661	Prevacid	Lansoprazole	Product Used For Unknown Indication	Blood Alkaline Phosphatase Increased	Serious	Other Outcomes	Not Specified	-	26-FEB-2015	Non-Expedited	33 MTH	Not Specified	Tap	Healthcare Professional	Health Professional	-	22-SEP-2006	26-FEB-2015	Not Specified	Not Specified	TAP2006Q01612	-	-
10949460	Prevacid	Lansoprazole	Gastrooesophageal Reflux Disease	Blood Bilirubin Increased;Jaundice;Hepatitis;Aspartate Aminotransferase Increased;Alanine Aminotransferase Increased	Serious	Other Outcomes	Not Specified	2002	26-FEB-2015	Non-Expedited	33 WEEK	Not Specified	Tap	Not Specified	Health Professional	-	09-MAY-2007	26-FEB-2015	Not Specified	Not Specified	TAP2007Q00625	-	-
10755486	Prevacid Solutab	Lansoprazole	-	Overdose;Seizure;Off Label Use	Serious	Required Intervention;Other Outcomes	Female	2012	23-JAN-2015	Non-Expedited	34 MTH	Not Specified	Takeda	Not Specified	Consumer	-	23-FEB-2012	23-JAN-2015	Not Specified	Not Specified	TPA2012A01014	-	-
10755255	Prevacid Solutab	Lansoprazole	Gastrooesophageal Reflux Disease	Deafness	Serious	Other Outcomes	Male	01-AUG-2007	23-JAN-2015	Non-Expedited	34 MTH	6.35 KG	Tap	Healthcare Professional	Health Professional	-	21-AUG-2007	23-JAN-2015	Not Specified	Not Specified	TAP2007Q01108	-	-
10755243	Prevacid Solutab	Lansoprazole	Gastrooesophageal Reflux Disease;Middle Ear Effusion	Petit Mal Epilepsy	Serious	Other Outcomes	Female	08-JUN-2007	23-JAN-2015	Non-Expedited	35 DAY	8.2 KG	Tap	Not Specified	Consumer	Cipro Hc Otic	27-JUN-2007	23-JAN-2015	Not Specified	Not Specified	TAP2007Q00837	-	-
10755231	Prevacid Solutab	Lansoprazole	Oesophagitis	Condition Aggravated;Focal Dyscognitive Seizures	Serious	Other Outcomes	Male	17-JUN-2007	23-JAN-2015	Non-Expedited	35 MTH	7.7 KG	Tap	Consumer	Consumer	Robinul;Vigabatrin;Miralax;Phenobarbital	22-JUN-2007	23-JAN-2015	Not Specified	Not Specified	TAP2007Q00814	-	-
10755223	Prevacid Solutab	Lansoprazole	Gastrooesophageal Reflux Disease	Respiratory Syncytial Virus Infection	Serious	Other Outcomes;Hospitalized	Female	MAR-2007	23-JAN-2015	Non-Expedited	37 WEEK	Not Specified	Tap	Healthcare Professional	Health Professional	-	04-APR-2007	23-JAN-2015	Not Specified	Not Specified	TAP2007Q00470	-	-
10755158	Prevacid Solutab	Lansoprazole	Product Used For Unknown Indication	Liver Disorder;Stevens-Johnson Syndrome	Serious	Other Outcomes	Female	24-DEC-2008	23-JAN-2015	Non-Expedited	37 WEEK	Not Specified	Takeda	Healthcare Professional	Company Representative ,Health Professional	-	11-FEB-2009	23-JAN-2015	Not Specified	Not Specified	TAP2009Q00118	-	-
10755137	Prevacid Solutab	Lansoprazole	Gastrooesophageal Reflux Disease	Infantile Spasms;Condition Aggravated	Serious	Other Outcomes	Female	JAN-2009	23-JAN-2015	Non-Expedited	37 WEEK	9.09 KG	Takeda	Consumer	Consumer	-	27-JAN-2009	23-JAN-2015	Not Specified	Not Specified	TAP2009Q00074	-	-
10755104	Prevacid Solutab	Lansoprazole	Gastrooesophageal Reflux Disease	Deafness	Serious	Other Outcomes	Female	-	23-JAN-2015	Non-Expedited	37 WEEK	Not Specified	Takeda	Healthcare Professional	Health Professional	-	23-DEC-2008	23-JAN-2015	Not Specified	Not Specified	TAP2008Q00922	-	-
10755029	Prevacid Solutab	Lansoprazole	Gastrooesophageal Reflux Disease	Tongue Discolouration;Pneumonia	Serious	Hospitalized	Male	-	23-JAN-2015	Non-Expedited	38 WEEK	12 LB	Takeda	Healthcare Professional	Health Professional	Nystatin;Azithromycin Anhydrous	06-NOV-2009	23-JAN-2015	Not Specified	Not Specified	TPA2009A03218	-	-
10667404	Losec	Omeprazole	Gastrooesophageal Reflux Disease	Chills;Seizure;Middle Insomnia	Serious	Hospitalized	Male	05-DEC-2014	19-DEC-2014	Direct	38 WEEK	12 KG	-	Consumer	Consumer,Foreign	-	-	19-DEC-2014	Not Specified	Not Specified	-	-	-
10654715	-	Omeprazole	Oesophageal Disorder;Oesophagitis	Drug Ineffective;Intentional Product Misuse;Weight Decreased;Hypophagia;Weight Gain Poor;Product Use Issue	Serious	Other Outcomes	Female	-	16-DEC-2014	Expedited	38 WEEK	5 KG	Astrazeneca	Healthcare Professional	Not Specified	Aluminum Phosphate	08-DEC-2014	16-DEC-2014	FR	Not Specified	FR-ASTRAZENECA-2014SE95901	-	-
10590624	-	Pantoprazole;Citalopram	Anxiety Disorder;Dyspepsia;Prophylaxis Of Neural Tube Defect	Selective Eating Disorder;Neonatal Respiratory Distress;Maternal Exposure During Pregnancy;Premature Baby;Atrial Septal Defect	Serious	Congenital Anomaly;Other Outcomes	Female	13-SEP-2013	24-NOV-2014	Expedited	4 DAY	1.79 KG	Pfizer	Healthcare Professional	Not Specified	Minerals\Vitamins	14-NOV-2014	18-NOV-2014	DE	Not Specified	DE-PFIZER INC-2014312123	-	-
10432937	Losec	Omeprazole	Gastrooesophageal Reflux Disease	Intentional Product Misuse;Haematemesis;Product Administered To Patient Of Inappropriate Age;Vomiting	Serious	Other Outcomes	Male	22-AUG-2014	19-NOV-2014	Expedited	4 DAY	6 KG	Astrazeneca	Healthcare Professional	Not Specified	Ranitidine	12-NOV-2014	05-SEP-2014	GB	Not Specified	GB-ASTRAZENECA-2014SE65523	-	-
10582823	-	Pantoprazole;Citalopram	Product Used For Unknown Indication	Premature Baby;Selective Eating Disorder;Foetal Exposure During Pregnancy	Serious	Other Outcomes	Female	-	13-NOV-2014	Expedited	4 DAY	1.64 KG	Dr Reddys	Healthcare Professional	Not Specified	Minerals\Vitamins	10-NOV-2014	13-NOV-2014	DE	Not Specified	DE-DRREDDYS-GER/GER/14/0044268	-	-
10582815	-	Citalopram;Pantoprazole	Product Used For Unknown Indication	Neonatal Respiratory Distress;Atrial Septal Defect;Foetal Exposure During Pregnancy;Selective Eating Disorder;Premature Baby	Serious	Other Outcomes;Congenital Anomaly	Female	13-SEP-2013	13-NOV-2014	Expedited	4 DAY	1.79 KG	Dr Reddys	Healthcare Professional	Not Specified	Minerals\Vitamins	10-NOV-2014	13-NOV-2014	DE	Not Specified	DE-DRREDDYS-GER/GER/14/0044261	-	-
10570089	-	Metronidazole;Lansoprazole	Gastrooesophageal Reflux Disease	Haemophilus Test Positive;Diarrhoea;Clostridium Test Positive;Haemodynamic Instability;Retroperitoneal Haemorrhage;Vomiting;Haemophilus Infection;Cardiopulmonary Failure;Abdominal Distension;Pyrexia	Serious	Died;Hospitalized	Male	08-MAY-2013	05-NOV-2014	Expedited	4 DAY	Not Specified	Krka Dd Novo Mesto	Healthcare Professional	Health Professional ,Literature	-	18-SEP-2014	05-NOV-2014	Not Specified	Not Specified	US2014K4122LIT	-	-
10278568	-	Esomeprazole	Gastrooesophageal Reflux Disease	Neutropenia;Product Use Issue	Serious	Hospitalized	Male	JUN-2014	05-NOV-2014	Expedited	4 DAY	4 KG	Astrazeneca	Healthcare Professional	Not Specified	Trimebutine Maleate;Gaviscon	28-OCT-2014	04-JUL-2014	FR	Not Specified	FR-ASTRAZENECA-2014SE47645	-	-
10494268	-	Lansoprazole	Gastrooesophageal Reflux Disease	Retroperitoneal Haemorrhage;Clostridium Difficile Colitis;Cardiopulmonary Failure;General Physical Health Deterioration;Haemodynamic Instability;Ascites	Serious	Other Outcomes;Hospitalized;Died	Male	-	01-OCT-2014	Expedited	4 DAY	Not Specified	Zydus Pharm	Healthcare Professional	Health Professional ,Literature	-	13-SEP-2014	01-OCT-2014	Not Specified	Not Specified	US-ZYDUS-005052	-	-
10473282	-	Lansoprazole	Gastrooesophageal Reflux Disease	Gastrointestinal Disorder;Cardiopulmonary Failure;General Physical Health Deterioration;Clostridium Difficile Colitis;Ascites;Retroperitoneal Haemorrhage	Serious	Other Outcomes;Died	Male	-	24-SEP-2014	Expedited	4 DAY	Not Specified	Dr Reddys	Healthcare Professional	Not Specified	-	19-SEP-2014	24-SEP-2014	US	Not Specified	US-DRREDDYS-USA/USA/14/0043218	-	-
10476172	First Lansoprazole Rx	Lansoprazole	Gastrooesophageal Reflux Disease	Retching;Nausea;Headache	Serious	Other Outcomes	Male	06-SEP-2014	23-SEP-2014	Expedited	4 DAY	14.5 LB	Cutispharma	Healthcare Professional	Consumer,Health Professional	-	08-SEP-2014	23-SEP-2014	Not Specified	Not Specified	C14 062 AE	-	-
10462422	-	Lansoprazole	Gastrooesophageal Reflux Disease	Clostridium Difficile Colitis;Cardiopulmonary Failure;Retroperitoneal Haemorrhage	Serious	Hospitalized;Other Outcomes;Died	Male	-	18-SEP-2014	Expedited	4 DAY	Not Specified	Teva	Healthcare Professional	Not Specified	-	15-SEP-2014	18-SEP-2014	US	Not Specified	US-TEVA-509793USA	Com G, Cetin N, O'Brien CE. Complicated Clostridium difficile colitis in children with cystic fibrosis: association with gastric acid suppression?. J-Cystic-Fibrosis 2014; 13(1) 37-42	-
10460217	-	Lansoprazole	Gastrooesophageal Reflux Disease	Vomiting;Pyrexia;Ascites;Death;Haemodynamic Instability;Abdominal Distension;Diarrhoea;Retroperitoneal Haemorrhage;Cardiopulmonary Failure;Clostridium Difficile Colitis	Serious	Died;Hospitalized	Male	-	17-SEP-2014	Expedited	4 DAY	Not Specified	Sandoz	Healthcare Professional	Not Specified	-	09-SEP-2014	17-SEP-2014	US	Not Specified	PHHY2014US117255	Com G, Cetin N, O'Brien CE.. Complicated Clostridium difficile colitis in children with cystic fibrosis: association with gastric acid suppression?.. Journal of Cystic Fibrosis. 2014;13 (1):37-42	-
10452726	First Omeprazole Rx	Omeprazole	Gastrooesophageal Reflux Disease	Rash Erythematous;Crying	Serious	Other Outcomes	Female	29-AUG-2014	11-SEP-2014	Expedited	4 DAY	Not Specified	Cutispharma	Consumer	Consumer	-	29-AUG-2014	11-SEP-2014	Not Specified	Not Specified	C14 059 AE	-	-
10441079	First Omeprazole Rx	Omeprazole	Gastrooesophageal Reflux Disease	Drug Ineffective;Regurgitation;Product Process Control Issue;Eating Disorder;Abnormal Behaviour;Torticollis;Crying;Product Colour Issue	Serious	Other Outcomes	Female	08-AUG-2014	05-SEP-2014	Expedited	4 DAY	Not Specified	Cutispharma	Healthcare Professional	Health Professional	-	22-AUG-2014	05-SEP-2014	Not Specified	Not Specified	C14 051 AE	-	-
10429577	Escitalopram;Methadone	Methadone Hydrochloride;Nortriptyline;Escitalopram Oxalate;Zopiclone;Benztropine;Rabeprazole;Quetiapine;Gabapentin	Product Used For Unknown Indication	Exposure During Pregnancy;Trismus;Drug Withdrawal Syndrome Neonatal	Serious	Hospitalized	Not Specified	-	04-SEP-2014	Expedited	4 DAY	2.6 KG	Eisai	Healthcare Professional	Not Specified	-	27-AUG-2014	04-SEP-2014	CA	Not Specified	CA-EISAI INC-E3810-07388-SPO-CA	NEWBY B,SHERLOCK R. EXPOSURE TO MATERNAL MEDICATIONS: A CASE OF LOCKJAW. CJHP JCPJ 2013 Nov;VOL66 N 6:381-383.	-
10428424	Motilium;Normacol;Primperan;Bricanyl;Vogalene;Haldol	Haloperidol;Chlorpromazine;Esomeprazole;Ondansetron;Polyethylene Glycol 4000;Metopimazine;Dexamethasone;Ranitidine Hydrochloride;Terbutaline Sulfate;Metoclopramide Hydrochloride;Herbals\Karaya Gum;Domperidone;Prednisolone;Droperidol	Foetal Exposure During Pregnancy;Product Used For Unknown Indication	Foetal Exposure During Pregnancy;Renal Disorder;Pelvic Kidney;Congenital Hydronephrosis	Serious	Congenital Anomaly	Male	2010	03-SEP-2014	Expedited	4 DAY	3.6 KG	Glaxosmithkline	Healthcare Professional	Not Specified	-	25-AUG-2014	03-SEP-2014	FR	Not Specified	FR-GLAXOSMITHKLINE-B1026766A	-	-
10416210	Losec	Omeprazole	Gastrooesophageal Reflux Disease	Vomiting;Dehydration;Diarrhoea	Serious	Hospitalized	Male	15-AUG-2014	28-AUG-2014	Expedited	4 DAY	12 KG	Astrazeneca	Healthcare Professional	Not Specified	-	20-AUG-2014	28-AUG-2014	BR	Not Specified	BR-ASTRAZENECA-2014SE62582	-	-
10403509	-	Omeprazole	Gastrooesophageal Reflux Disease	Sleep Terror;Insomnia	Serious	Other Outcomes	Male	MAR-2014	22-AUG-2014	Expedited	4 DAY	9.2 KG	Astrazeneca	Healthcare Professional	Not Specified	-	14-AUG-2014	22-AUG-2014	GB	Not Specified	GB-ASTRAZENECA-2014SE21185	-	-
10402757	Primperan	Metoclopramide Hydrochloride;Omeprazole;Meclizine\Pyridoxine	Hyperemesis Gravidarum	Premature Baby;Maternal Drugs Affecting Foetus;Congenital Diaphragmatic Hernia	Serious	Congenital Anomaly;Hospitalized	Male	05-JUL-2014	22-AUG-2014	Expedited	4 DAY	2 KG	Astrazeneca	Healthcare Professional	Not Specified	Folic Acid	14-AUG-2014	22-AUG-2014	NL	Not Specified	NL-ASTRAZENECA-2014SE59990	-	-
10389661	First Lansoprazole Rx	Lansoprazole	Gastrooesophageal Reflux Disease	Abnormal Behaviour;Frequent Bowel Movements	Serious	Other Outcomes	Female	25-JUL-2014	13-AUG-2014	Expedited	4 MTH	11.6 LB	Cutispharma	Not Specified	Consumer	-	29-JUL-2014	13-AUG-2014	Not Specified	Not Specified	C14 046 AE	-	-
10333008	Prevacid	Lansoprazole	Gastrooesophageal Reflux Disease;Off Label Use	Product Administered To Patient Of Inappropriate Age;Ear Infection;Therapeutic Response Unexpected;Enamel Anomaly;Tooth Discolouration	Serious	Other Outcomes	Male	-	22-JUL-2014	Expedited	4 MTH	Not Specified	Novartis	Consumer	Not Specified	-	17-JUL-2014	22-JUL-2014	US	Not Specified	CHPA2014US009649	-	-
10302532	-	Omeprazole	Gastrooesophageal Reflux Disease	Accidental Overdose;Product Compounding Quality Issue;Hunger;Constipation;Product Label Issue	Serious	Other Outcomes	Male	24-JUN-2014	09-JUL-2014	Expedited	4 MTH	Not Specified	Cutispharma	Healthcare Professional	Health Professional	-	24-JUN-2014	09-JUL-2014	Not Specified	Not Specified	C14 040 AE	-	-
10257133	-	Citalopram;Omeprazole;Levothyroxine Sodium	Product Used For Unknown Indication	Small For Dates Baby;Hypospadias;Foetal Exposure During Pregnancy	Serious	Other Outcomes;Congenital Anomaly	Male	27-JAN-2014	25-JUN-2014	Expedited	4 MTH	2.19 KG	Dr Reddys	Healthcare Professional	Not Specified	Ibuprofen Lysine;Calcium Carbonate\Magnesium Carbonate;Folic Acid\Vitamins	20-JUN-2014	25-JUN-2014	DE	Not Specified	DE-DRREDDYS-GER/GER/14/0041286	-	-
10251913	-	Ranitidine;Pantoprazole	Product Used For Unknown Indication	Haemangioma Congenital;Foetal Exposure During Pregnancy	Serious	Other Outcomes;Congenital Anomaly	Female	-	23-JUN-2014	Expedited	4 MTH	2.7 KG	Dr Reddys	Healthcare Professional	Not Specified	-	18-JUN-2014	23-JUN-2014	DE	Not Specified	DE-DRREDDYS-GER/GER/14/0041195	-	-
10239056	-	Pantoprazole	Gastritis	Small For Dates Baby;Maternal Exposure Timing Unspecified;Pyloric Stenosis;Pneumothorax	Serious	Congenital Anomaly;Other Outcomes	Female	17-JUL-2013	16-JUN-2014	Expedited	4 MTH	2.15 KG	Pfizer	Healthcare Professional	Not Specified	Folic Acid\Vitamins	03-JUN-2014	16-JUN-2014	DE	Not Specified	DE-PFIZER INC-2014162560	-	-
10242223	Kcl;Lasix;Prevacid;Remodulin	Treprostinil;Ascorbic Acid\Ergocalciferol\Niacinamide\Retinol\Riboflavin\Thiamine;Lansoprazole;Furosemide;Aspirin;Potassium Chloride	Cor Pulmonale Chronic;Product Used For Unknown Indication	Vomiting;Cholelithiasis;Nausea;Hypoxia;Feeding Disorder;Cholecystectomy	Serious	Hospitalized	Female	10-MAR-2014	13-JUN-2014	Expedited	4 MTH	5.8 KG	United Therapeutics	Healthcare Professional	Health Professional	Sildenafil	29-MAY-2014	13-JUN-2014	Not Specified	Not Specified	UTC-047808	-	-
10226702	-	Pantoprazole	Product Used For Unknown Indication	Pyloric Stenosis;Pneumothorax;Foetal Exposure During Pregnancy;Foetal Heart Rate Abnormal;Small For Dates Baby	Serious	Other Outcomes;Congenital Anomaly	Female	17-JUL-2013	10-JUN-2014	Expedited	4 MTH	2.15 KG	Dr Reddys	Consumer	Not Specified	Folic Acid\Vitamins	03-JUN-2014	10-JUN-2014	DE	Not Specified	DE-DRREDDYS-GER/GER/14/0040876	-	-
10229874	-	Omeprazole	Gastrooesophageal Reflux Disease;Selective Eating Disorder	Subacute Cutaneous Lupus Erythematosus	Serious	Other Outcomes	Female	-	09-JUN-2014	Expedited	4 MTH	Not Specified	Impax	Healthcare Professional	Health Professional ,Literature	-	27-MAY-2014	09-JUN-2014	Not Specified	Not Specified	IMP_07671_2014	-	-
10227290	First Omeprazole Rx	Omeprazole	Gastrooesophageal Reflux Disease	Chromaturia;Anxiety;Urine Odour Abnormal;Crying	Serious	Other Outcomes	Female	23-MAY-2014	06-JUN-2014	Expedited	4 MTH	7.9 LB	Cutispharma	Not Specified	Consumer	Dietary Supplement	23-MAY-2014	06-JUN-2014	Not Specified	Not Specified	C14 029 AE	-	-
10191610	Oxybutynin.	Oxybutynin Chloride;Omeprazole;Baclofen;Ceftazidime;Unspecified Ingredient;Nitrofurantoin;Enoxaparin	-	Exposure During Pregnancy;Cytogenetic Abnormality;Caesarean Section	Serious	Congenital Anomaly	Male	10-JAN-2011	21-MAY-2014	Expedited	4 MTH	3 KG	Medtronic	Healthcare Professional	Other,Health Professional ,Literature,Foreign	-	05-MAY-2014	21-MAY-2014	Not Specified	Not Specified	ADR-2014-00846	-	-
[truncated: 301 more rows]

## Sheet: Monotherapy
Case ID	Suspect Product Names	Suspect Product Active Ingredients	Reason for Use	Reactions	Serious	Outcomes	Sex	Event Date	Latest FDA Received Date	Case Priority	Patient Age	Patient Weight	Sender	Reporter Type	Report Source	Concomitant Product Names	Latest Manufacturer Received Date	Initial FDA Received Date	Country where Event occurred	Reported to Manufacturer?	Manufacturer Control Number	Literature Reference	Compounded Flag
[truncated: 464 more rows]

[truncated: 3 more sheets: mortality, Analysis results, Adverse events]
